# Supplementary material for: Multiple Regulatory Roles of the Mouse Transmembrane Adaptor Protein NTAL in Gene Transcription and Mast Cell Physiology
Source: PLoS One. 2014 Aug 25;9(8):e105539. doi: 10.1371/journal.pone.0105539 (PMC4143283; doi:10.1371/journal.pone.0105539)
Supplement: Table S1 — Differentially expressed gene transcripts in nonactivated NTAL KO cells when compared with nonactivated WT cells. The table represents a list of probe sets for the corresponding genes that were up- or down-regulated in nonactivated (0 h) NTAL KO cells (KO) when compared to corresponding nonactivated WT cells (WT) and passed the filter of FDR <0.1 and 1.8 fold change (ratio). Probe sets are sorted in ratio descending order. Those probe sets that also show significant up- or down-regulation in noactivated NTAL-KD cells are in bold. For comparison purposes (in grey) are shown p-values and ratios of the selected probe sets from comparison of nonactivated NTAL KD cells (KD) vs nonactivated WT pLKO cells (pLKO), activated (2 h) NTAL KO cells vs activated WT cells, and activated NTAL KD cells vs activated WT pLKO cells. (XLSX) [file pone.0105539.s001.xlsx]

## Sheet: S1_KOvsWT 0h
Table S1: Differentially expressed gene transcripts in nonactivated NTAL KO cells when compared with nonactivated WT cells
Probeset ID	Entrez Gene	Entrez Gene	Gene Title	Gene Symbol	p-value	Ratio	p-value	Ratio	p-value	Ratio	p-value	Ratio
					KO vs WT	KO vs WT	KD vs pLKO	KD vs pLKO	KO vs WT	KO vs WT	KD vs pLKO	KD vs pLKO
					0 h vs 0 h	0 h vs 0 h	0 h vs 0 h	0 h vs 0 h	2 h vs 2 h	2 h vs 2 h	2 h vs 2 h	2 h vs 2 h
1438325_PM_at	14013	14013	MDS1 and EVI1 complex locus	Mecom	0.00178579	11.762	0.143896	1.74311	0.0109563	7.14856	0.121029	1.81013
1460480_PM_at	71995	71995	endogenous retroviral sequence 3	Erv3	3.65638e-05	10.2787	0.0540679	0.484803	0.00537165	3.87583	0.0687187	0.507915
1439568_PM_at	268527	268527	gene regulated by estrogen in breast cancer protein	Greb1	6.05291e-06	8.52523	0.303299	0.750532	0.000191923	5.09456	0.799665	1.07154
1419593_PM_at	268527	268527	gene regulated by estrogen in breast cancer protein	Greb1	2.84435e-06	7.07529	0.311756	0.788337	7.23561e-05	4.6724	0.635374	1.11559
1437671_PM_x_at	76453	76453	protease, serine, 23	Prss23	0.000670782	6.9599	0.167013	0.541539	0.0526081	2.73598	0.00353717	0.216264
1417818_PM_at	97064	97064	WW domain containing transcription regulator 1	Wwtr1	3.18109e-05	5.9747	0.913069	0.971959	4.71651e-05	6.76196	0.849124	0.95162
1455900_PM_x_at	21817	21817	transglutaminase 2, C polypeptide	Tgm2	0.000554429	5.76721	0.0355011	0.480346	0.0261141	2.82718	0.00135018	0.27175
1437277_PM_x_at	21817	21817	transglutaminase 2, C polypeptide	Tgm2	0.00115912	5.74194	0.0213228	0.488738	0.046006	2.66032	0.000480771	0.271265
1418879_PM_at	104943	104943	family with sequence similarity 110, member C	Fam110c	1.81293e-05	5.73974	0.944932	0.987817	0.00102522	3.23703	0.786384	0.95297
1417500_PM_a_at	21817	21817	transglutaminase 2, C polypeptide	Tgm2	0.000886144	5.40878	0.0408579	0.50579	0.0269617	2.86238	0.00361585	0.338408
1431057_PM_a_at	76453	76453	protease, serine, 23	Prss23	0.00114018	5.36458	0.206831	0.596275	0.0182818	3.29705	0.00484871	0.258067
1433428_PM_x_at	21817	21817	transglutaminase 2, C polypeptide	Tgm2	0.000583221	5.30411	0.0279823	0.500071	0.0181996	2.90904	0.000703491	0.279661
1435337_PM_at	243931	243931	teashirt zinc finger family member 3	Tshz3	2.37282e-05	4.9695	0.125797	1.46144	0.00141298	2.96964	0.683353	1.10069
1449252_PM_at	104943	104943	family with sequence similarity 110, member C	Fam110c	0.000244344	4.85968	0.181052	0.707195	0.0284336	2.28876	0.625941	0.885455
1452945_PM_at	72154	72154	zinc finger protein 157	Zfp157	1.35107e-05	4.80049	0.608824	0.897558	0.00309446	2.44202	0.772047	0.940894
1448377_PM_at	20568	20568	secretory leukocyte peptidase inhibitor	Slpi	5.43663e-05	4.15417	0.475548	1.18015	0.000374567	3.54294	0.189419	1.36843
1448914_PM_a_at	12977	12977	colony stimulating factor 1 (macrophage)	Csf1	0.000601536	3.34063	0.02666	1.64936	0.64837	1.13988	0.0762379	1.46656
1436591_PM_at	231668	231668	V-set and immunoglobulin domain containing 10	Vsig10	0.000658675	3.26259	0.451944	0.823224	0.109319	1.63379	0.969042	1.00995
1460220_PM_a_at	12977	12977	colony stimulating factor 1 (macrophage)	Csf1	0.000970766	3.25752	0.0527647	1.53969	0.708564	1.11796	0.117298	1.40211
1450290_PM_at	58205	58205	programmed cell death 1 ligand 2	Pdcd1lg2	0.000485505	3.21799	0.00802045	2.16672	0.138833	1.53289	0.310435	1.2899
1425155_PM_x_at	12977	12977	colony stimulating factor 1 (macrophage)	Csf1	0.000189839	3.19765	0.277992	1.1875	0.278281	1.30139	0.314791	1.17187
1433768_PM_at	72333	72333	palladin, cytoskeletal associated protein	Palld	0.00110236	3.15664	0.624983	1.13493	0.000349643	4.45067	0.469273	1.20763
1417542_PM_at	20112	20112	ribosomal protein S6 kinase, polypeptide 2	Rps6ka2	0.000508041	3.02778	0.749924	1.04815	0.0230771	1.9123	0.29444	0.853501
1450658_PM_at	23794	23794	a disintegrin-like and metallopeptidase (reprolysin type) with thrombospondin ty	Adamts5	0.0011518	2.98802	0.832961	0.947126	0.794903	1.07778	0.628137	0.882217
1456857_PM_at	66236	66236	RIKEN cDNA 1500011B03 gene	1500011B03Rik	2.84713e-05	2.9772	0.270759	1.20357	0.00046574	2.40317	0.393876	1.15233
1423450_PM_a_at	15476	15476	heparan sulfate (glucosamine) 3-O-sulfotransferase 1	Hs3st1	0.000454016	2.952	0.274817	1.21602	0.0144972	2.01529	0.0210091	1.58071
1418240_PM_at	14469	14469	guanylate binding protein 2	Gbp2	0.000763742	2.89136	0.0757407	0.688467	0.000803146	3.21243	0.00506555	0.514614
1449229_PM_a_at	53886	53886	cyclin-dependent kinase-like 2 (CDC2-related kinase)	Cdkl2	0.000130392	2.79207	0.400318	1.16944	4.43928e-05	3.66832	0.157665	1.3116
1420342_PM_at	14546	14546	ganglioside-induced differentiation-associated-protein 10	Gdap10	0.00057882	2.78294	0.0128077	0.5437	0.0239215	1.87257	0.00237247	0.446627
1437667_PM_a_at	12014	12014	BTB and CNC homology 2	Bach2	0.00047071	2.77481	0.339357	1.23119	0.159102	1.42141	0.374441	0.824673
1436544_PM_at	231287	231287	ATPase, class V, type 10D	Atp10d	0.000431193	2.75775	0.0419239	0.666026	0.00087828	2.79133	0.513315	0.887552
1427119_PM_at	20731	20731	serine peptidase inhibitor, Kazal type 4	Spink4	0.000114502	2.73852	0.000389582	0.419843	0.021941	1.6741	6.48616e-05	0.340958
1427355_PM_at	12310	12310	calcitonin/calcitonin-related polypeptide, alpha	Calca	7.59358e-05	2.70009	0.471957	1.0712	0.00744608	1.76191	0.632272	1.0465
1417543_PM_at	20112	20112	ribosomal protein S6 kinase, polypeptide 2	Rps6ka2	0.00137023	2.67909	0.511696	1.11952	0.00477869	2.43959	0.194982	0.794727
1417817_PM_a_at	97064	97064	WW domain containing transcription regulator 1	Wwtr1	0.000167039	2.67643	0.708534	0.944467	9.61702e-07	6.73687	0.400638	0.877922
1424952_PM_at	68095	68095	OCIA domain containing 1	Ociad1	8.02132e-06	2.66457	0.485413	0.918178	0.000910737	1.87426	0.153074	0.834027
1435906_PM_x_at	14469	14469	guanylate binding protein 2	Gbp2	0.00073191	2.65631	0.100202	0.750848	0.000600412	3.00523	0.00428664	0.564233
1422138_PM_at	18792	18792	plasminogen activator, urokinase	Plau	0.00151635	2.625	0.000166784	2.08011	0.430328	1.22275	0.620837	1.06917
1434501_PM_at	241525	241525	yippee-like 4 (Drosophila)	Ypel4	3.03003e-05	2.59206	0.981486	1.00291	0.000315961	2.23617	0.0582717	0.772188
1430623_PM_s_at	109019	109019	oligonucleotide/oligosaccharide-binding fold containing 2A	Obfc2a	6.97817e-05	2.56439	0.209237	1.20365	0.00307046	1.9005	0.0361193	1.39318
1452203_PM_at	109019	109019	oligonucleotide/oligosaccharide-binding fold containing 2A	Obfc2a	1.86859e-05	2.52409	0.283148	1.11649	0.00644465	1.61011	0.0139851	1.32969
1448607_PM_at	59027	59027	nicotinamide phosphoribosyltransferase	Nampt	0.00158254	2.49077	0.0207653	0.633142	0.0167013	1.97322	0.0391687	0.67263
1436212_PM_at	213068	213068	transmembrane protein 71	Tmem71	0.000262118	2.46483	0.0390933	0.728763	0.0011547	2.27035	0.00360743	0.607898
1420127_PM_s_at	67685 /// 72278	67685 /// 72278	cell cycle progression 1 /// dyslexia susceptibility 1 candidate 1 homolog (huma	Ccpg1 /// Dyx1c1	0.000378529	2.43682	0.489329	1.13478	0.00809978	1.89109	0.245184	1.24235
1426894_PM_s_at	98952	98952	family with sequence similarity 102, member A	Fam102a	0.000556447	2.39094	0.429397	1.0767	0.0285089	1.61912	0.00717146	1.34527
1425154_PM_a_at	12977	12977	colony stimulating factor 1 (macrophage)	Csf1	0.00104553	2.37727	0.0555204	1.37314	0.347786	1.23525	0.214727	1.21533
1426806_PM_at	109019	109019	oligonucleotide/oligosaccharide-binding fold containing 2A	Obfc2a	0.00028803	2.35163	0.230047	1.22481	0.00368097	1.96001	0.0882968	1.34775
1427228_PM_at	72333	72333	palladin, cytoskeletal associated protein	Palld	0.00175927	2.34105	0.549464	0.879756	0.000124014	3.81581	0.720995	1.07898
1452657_PM_at	108012	108012	adaptor-related protein complex 1, sigma 2 subunit	Ap1s2	0.000991078	2.31616	0.509729	0.907464	0.175308	1.3505	0.524807	0.910646
1433891_PM_at	107515	107515	leucine-rich repeat-containing G protein-coupled receptor 4	Lgr4	0.00118601	2.30929	0.450309	0.859726	0.816295	1.05271	0.844167	0.961882
1455320_PM_at	59027	59027	nicotinamide phosphoribosyltransferase	Nampt	0.000418329	2.30601	0.00247721	0.627149	0.0090287	1.78475	0.0270672	0.737198
1417575_PM_at	68149	68149	OTU domain, ubiquitin aldehyde binding 2	Otub2	0.00173261	2.25442	1.99746e-05	0.40398	0.560252	0.879634	0.077121	0.779585
1437155_PM_a_at	97064	97064	WW domain containing transcription regulator 1	Wwtr1	0.000276577	2.24435	0.982087	1.00355	7.05158e-07	5.65684	0.290817	0.842673
1420928_PM_at	20440	20440	beta galactoside alpha 2,6 sialyltransferase 1	St6gal1	0.000391505	2.2178	0.149208	0.786334	0.0215999	1.60746	0.0266291	0.672726
1455669_PM_at	213081	213081	WD repeat domain 19	Wdr19	0.0010444	2.20593	0.871073	0.973538	0.10371	1.42543	0.922648	1.01617
1437199_PM_at	240672	240672	dual specificity phosphatase 5	Dusp5	0.000813277	2.19119	4.18553e-05	2.33037	0.407744	1.17623	0.00973444	1.49728
1448370_PM_at	22241	22241	Unc-51 like kinase 1 (C. elegans)	Ulk1	0.000510745	2.16808	0.287777	1.18652	0.00129833	2.14481	0.0415859	1.42341
1443558_PM_s_at	103466	103466	5'-nucleotidase domain containing 3	Nt5dc3	0.000983958	2.1369	0.132991	1.27625	0.232638	1.27118	0.911847	0.983113
1417965_PM_at	101476	101476	pleckstrin homology domain containing, family A (phosphoinositide binding specif	Plekha1	0.00024936	2.12678	0.0795234	1.27354	5.37251e-05	2.73388	0.993043	0.998884
1426624_PM_a_at	66090	66090	yippee-like 3 (Drosophila)	Ypel3	0.00115258	2.06879	0.209852	1.2492	0.0315619	1.58387	0.0258764	1.53722
1427927_PM_at	100900	100900	HscB iron-sulfur cluster co-chaperone homolog (E. coli)	Hscb	4.64526e-05	2.05595	0.35471	0.906019	0.0336934	1.35189	0.290715	0.892816
1448613_PM_at	13601	13601	extracellular matrix protein 1	Ecm1	0.00104026	2.05349	0.0585831	1.21904	0.150645	1.30831	0.0307489	1.26176
1453344_PM_at	66293	66293	RIKEN cDNA 1810032O08 gene	1810032O08Rik	0.0017808	2.04674	0.00309351	0.516867	0.0402818	1.57575	0.085064	0.718109
1445360_PM_at	21803	21803	Transforming growth factor, beta 1	Tgfb1	0.000495135	2.03175	0.526893	1.0998	0.795384	1.04419	0.264651	0.842726
1453596_PM_at	15902	15902	inhibitor of DNA binding 2	Id2	0.000246374	2.02701	0.959568	1.00692	0.805333	0.963176	0.150875	0.814473
1419616_PM_at	12168	12168	bone morphogenic protein receptor, type II (serine/threonine kinase)	Bmpr2	0.000533149	2.02333	0.948797	1.00935	0.28359	1.20214	0.377036	1.13935
1428513_PM_at	67488	67488	calcium binding and coiled coil domain 1	Calcoco1	0.00110503	1.99043	0.218295	1.22796	0.00589575	1.81922	0.00241873	1.85064
1423573_PM_at	57357	57357	steroid 5 alpha-reductase 3	Srd5a3	0.000305554	1.97939	0.0794576	1.29034	0.000913114	1.9396	0.0414476	1.35587
1427057_PM_at	103466	103466	5'-nucleotidase domain containing 3	Nt5dc3	0.00119185	1.97329	0.130823	1.21664	0.330812	1.19174	0.778613	0.965986
1452411_PM_at	214345	214345	leucine rich repeat containing 1	Lrrc1	0.0012109	1.96014	0.0418094	1.43137	1.4881e-05	3.58203	0.926894	1.01473
1417689_PM_a_at	67182	67182	PDZK1 interacting protein 1	Pdzk1ip1	0.00165739	1.94943	0.704188	1.06469	0.110034	1.36852	0.235998	1.22338
1452287_PM_at	17690	17690	Musashi homolog 1(Drosophila)	Msi1	0.000124732	1.94774	0.910394	0.987331	0.000801685	1.80428	0.899847	1.01436
1448335_PM_s_at	12453	12453	cyclin I	Ccni	0.000414399	1.94758	0.904179	0.983651	0.023997	1.47901	0.86885	0.977637
1427410_PM_at	668253	668253	deleted in lymphocytic leukemia, 2	Dleu2	0.00179584	1.94453	0.277651	1.18423	0.154023	1.31999	0.00502754	1.67733
1436182_PM_at	20230	20230	special AT-rich sequence binding protein 1	Satb1	0.00137273	1.92558	0.434076	0.884507	0.23407	1.24252	0.453321	1.12469
1441747_PM_at	---	---	---	---	0.000192407	1.91841	0.45154	1.09727	0.336671	1.1429	0.690522	1.04982
1422552_PM_at	67874	67874	reprimo, TP53 dependent G2 arrest mediator candidate	Rprm	0.000620706	1.91164	0.917885	0.986939	0.000540427	2.08637	0.965973	1.00545
1421818_PM_at	12053	12053	B-cell leukemia/lymphoma 6	Bcl6	0.00170042	1.90865	0.916442	1.01546	0.924324	0.983145	0.42415	1.12599
1440234_PM_at	66274	66274	RIKEN cDNA 1810012P15 gene	1810012P15Rik	0.000768458	1.89994	0.753207	0.955989	0.218334	1.22604	0.391257	0.882853
1438027_PM_at	---	---	---	---	1.7572e-06	1.89877	0.194778	0.907906	0.040407	1.19924	0.755412	1.0226
1417190_PM_at	59027	59027	nicotinamide phosphoribosyltransferase	Nampt	0.000117522	1.89089	0.000301054	0.648053	0.00643358	1.49763	0.000553128	0.669291
1441813_PM_at	670358	670358	predicted gene 9484	Gm9484	8.99136e-05	1.87632	0.982131	0.997598	0.000885735	1.69787	0.831538	0.977391
1436730_PM_at	229725	229725	chloride channel CLIC-like 1	Clcc1	0.000170121	1.87536	0.499206	1.08223	0.0278629	1.37736	0.549449	0.932546
1437563_PM_at	239510	239510	PHD finger protein 20-like 1	Phf20l1	0.000270329	1.86014	0.00286588	1.41659	0.0155883	1.44936	0.111311	1.1712
1456753_PM_at	54601	54601	forkhead box O4	Foxo4	0.000837063	1.85907	0.177361	1.2173	0.0487577	1.40204	0.0235112	1.43115
1417108_PM_at	74764	74764	kinesin light chain 4	Klc4	0.00154102	1.84195	0.127818	1.27222	0.063347	1.4014	0.00526417	1.66013
1456061_PM_at	243374	243374	GTPase, IMAP family member 8	Gimap8	0.0015772	1.84144	0.114579	1.22752	0.00031584	2.30585	0.869129	1.02038
1426998_PM_at	21769	21769	zinc finger, AN1-type domain 3	Zfand3	0.000455991	1.83979	0.763795	1.03871	0.24245	1.1866	0.913337	1.01382
1449520_PM_at	209683	209683	tetratricopeptide repeat domain 28	Ttc28	0.000973206	1.83571	0.053782	0.746757	0.000568228	2.07392	0.015413	0.678883
1435085_PM_at	232430	232430	cAMP responsive element binding protein-like 2	Crebl2	0.000497318	1.83181	0.0405956	0.74937	0.00448963	1.64008	0.200948	1.18435
1455584_PM_at	20318	20318	stromal cell derived factor 4	Sdf4	0.00128817	1.80968	0.000206243	0.504796	0.352043	1.16177	0.00202349	0.603148
1437066_PM_at	56490	56490	zinc finger and BTB domain containing 20	Zbtb20	0.00163404	1.80142	0.18842	0.819398	0.749795	1.05331	0.0781874	0.758936
1420637_PM_at	110639	110639	phosphoribosyl pyrophosphate synthetase 2	Prps2	0.000583325	0.553654	0.191827	1.18823	0.00055042	0.513755	0.856232	1.02327
1428747_PM_at	71787	71787	tRNA selenocysteine 1 associated protein 1	Trnau1ap	4.95484e-05	0.553466	0.23536	0.890737	0.0099243	0.725796	0.569152	0.947347
1428915_PM_at	68346	68346	sirtuin 5 (silent mating type information regulation 2 homolog) 5 (S. cerevisiae	Sirt5	0.000675237	0.55268	0.388095	0.906817	0.00555909	0.616449	0.371178	1.10681
1435103_PM_x_at	23874	23874	phenylalanyl-tRNA synthetase, beta subunit	Farsb	0.000746525	0.551438	0.253936	1.16047	0.396398	0.880584	0.649873	1.05938
1434020_PM_at	231887	231887	PDGFA associated protein 1	Pdap1	0.000880949	0.549838	0.816767	0.971004	0.156546	0.79856	0.36995	0.890563
1436420_PM_a_at	75751	75751	importin 4	Ipo4	0.0018297	0.548914	0.0177263	1.50655	0.107239	0.749397	0.0719325	1.34029
1453849_PM_s_at	15384	15384	heterogeneous nuclear ribonucleoprotein A/B	Hnrnpab	0.000977781	0.54859	0.912529	1.01528	0.17281	0.802601	0.466406	1.10714
1417353_PM_x_at	68981	68981	small nuclear ribonucleoprotein polypeptide A'	Snrpa1	0.00114793	0.548242	0.0146309	1.49085	0.0771775	0.740156	0.0421162	1.37348
1416526_PM_a_at	57320	57320	Parkinson disease (autosomal recessive, early onset) 7	Park7	6.86509e-05	0.545871	0.0334523	0.788365	0.00788492	0.701523	0.00328434	0.693653
1429530_PM_a_at	77626	77626	sphingomyelin phosphodiesterase 4	Smpd4	0.000494898	0.544706	0.419482	0.900657	0.476983	0.902407	0.588192	0.932786
1416015_PM_s_at	24015	24015	ATP-binding cassette, sub-family E (OABP), member 1	Abce1	0.000665495	0.544652	0.729885	1.047	0.559515	0.91645	0.445189	0.902412
1456730_PM_x_at	56456	56456	actin-like 6A	Actl6a	0.00135898	0.544619	0.909209	1.01623	0.223851	0.813983	0.740492	1.04797
1425617_PM_at	13211	13211	DEAH (Asp-Glu-Ala-His) box polypeptide 9	Dhx9	0.00079077	0.544034	0.141264	1.23453	0.129913	0.784065	0.634437	0.937066
1416376_PM_at	69071	69071	transmembrane protein 97	Tmem97	0.00030509	0.54392	0.430835	0.908291	0.160271	0.820347	0.232786	1.16013
1416948_PM_at	19935	19935	mitochondrial ribosomal protein L23	Mrpl23	0.000656887	0.542673	0.823523	1.03019	0.031486	0.698599	0.842707	0.973887
1450048_PM_a_at	269951	269951	isocitrate dehydrogenase 2 (NADP+), mitochondrial	Idh2	0.00056921	0.541331	0.0307913	1.35622	0.0113363	0.647103	0.181032	1.19214
1433750_PM_at	20529	20529	solute carrier family 31, member 1	Slc31a1	0.000778743	0.540761	0.0835659	1.22723	0.00835846	0.622398	0.0057276	1.44484
1436509_PM_at	109154	109154	malectin	Mlec	0.00109212	0.54033	0.0570589	0.805672	0.262067	0.834149	0.0178435	0.753629
1428142_PM_at	104156	104156	ets variant gene 5	Etv5	1.76035e-05	0.537235	0.141106	1.13526	0.105379	1.18527	0.160147	0.886466
1426609_PM_at	72662	72662	DIS3 mitotic control homolog (S. cerevisiae)	Dis3	0.000948375	0.537222	0.253549	1.14045	0.0563333	0.721409	0.268739	0.880682
1433513_PM_x_at	66414	66414	NADH dehydrogenase (ubiquinone) 1 alpha subcomplex, 12	Ndufa12	0.000433919	0.536811	0.934134	0.989435	0.026978	0.698949	0.71285	0.953665
1422524_PM_at	74104	74104	ATP-binding cassette, sub-family B (MDR/TAP), member 6	Abcb6	0.000763493	0.536652	0.30061	1.15828	0.240647	0.828954	0.152965	1.23082
1438922_PM_x_at	11740	11740	solute carrier family 25 (mitochondrial carrier, adenine nucleotide translocator	Slc25a5	0.000321957	0.535964	0.401492	0.899571	0.0067505	0.636936	0.305402	1.13925
1448192_PM_s_at	19139 /// 328099	19139 /// 328099	predicted gene 5081 /// phosphoribosyl pyrophosphate synthetase 1	Gm5081 /// Prps1	0.0010873	0.53519	0.382359	0.878377	0.108582	0.757108	0.529746	1.09688
1418439_PM_at	67270	67270	mitochondrial ribosomal protein L42	Mrpl42	0.00115387	0.535022	0.342172	0.867004	0.0976831	0.747593	0.273963	0.847448
1417352_PM_s_at	68981	68981	small nuclear ribonucleoprotein polypeptide A'	Snrpa1	0.000370127	0.534721	0.0115781	1.45438	0.0333873	0.714185	0.0328321	1.3529
1451180_PM_a_at	68106	68106	5'-nucleotidase, cytosolic III-like	Nt5c3l	0.000441992	0.533384	0.0956368	0.793068	0.000699099	0.515777	0.886761	0.981631
1436349_PM_at	72657	72657	RIKEN cDNA 2700094K13 gene	2700094K13Rik	0.00122124	0.530828	0.793064	0.961333	1.61225e-05	0.303697	0.0426423	0.714457
1423060_PM_at	18813	18813	proliferation-associated 2G4	Pa2g4	0.000806443	0.529654	0.245171	1.17148	0.0749267	0.736861	0.928277	1.01194
1416850_PM_s_at	52637	52637	CDGSH iron sulfur domain 1	Cisd1	0.00131369	0.5287	0.0673017	1.33084	0.259468	0.820339	0.428741	1.12266
1434370_PM_s_at	14084	14084	Fas-associated factor 1	Faf1	0.000522185	0.528068	0.487854	0.91236	0.00385841	0.584058	0.521943	0.918953
1420142_PM_s_at	18813	18813	proliferation-associated 2G4	Pa2g4	0.000908109	0.527104	0.668326	0.940304	0.00633997	0.585442	0.862112	0.975444
1426411_PM_a_at	20744	20744	spermatid perinuclear RNA binding protein	Strbp	0.000191948	0.526947	0.606132	1.06402	0.0096893	0.664801	0.582928	0.936
1449140_PM_at	52653	52653	NudC domain containing 2	Nudcd2	0.000348893	0.526899	0.288709	1.15062	0.409732	0.886397	0.17973	1.1976
1449645_PM_s_at	12462	12462	chaperonin containing Tcp1, subunit 3 (gamma)	Cct3	0.000314816	0.525438	0.0545176	1.30606	0.182405	0.819908	0.884882	1.01856
1428296_PM_at	100043714 /// 66491 /// 75083	100043714 /// 66491 /// 75083	predicted pseudogene 10774 /// polymerase (RNA) II (DNA directed) polypeptide L	Gm10774 /// Polr2l /// Usp50	0.00107682	0.523683	0.146521	0.794473	0.459345	0.881388	0.0739798	0.74769
1421082_PM_s_at	23825	23825	barrier to autointegration factor 1	Banf1	0.000855269	0.523272	0.36342	0.873277	0.0528624	0.707104	0.247589	0.839872
1430536_PM_a_at	13877	13877	enhancer of rudimentary homolog (Drosophila)	Erh	0.000519529	0.523102	0.631128	1.06497	0.135138	0.785693	0.96349	1.00599
1429259_PM_a_at	544717 /// 66263	544717 /// 66263	RIKEN cDNA 1190007I07 gene /// RIKEN cDNA 1810014B01 gene	1190007I07Rik /// 1810014B01Rik	0.000318031	0.521694	0.28171	0.866746	0.0639951	0.747665	0.0928145	0.792541
1456194_PM_a_at	57320	57320	Parkinson disease (autosomal recessive, early onset) 7	Park7	3.858e-05	0.521371	0.00379339	0.697306	0.00438374	0.674375	0.00408485	0.700225
1416859_PM_at	30795	30795	FK506 binding protein 3	Fkbp3	0.000180441	0.521197	0.0875286	0.801448	0.000229228	0.492783	0.161411	0.837612
1416849_PM_at	52637	52637	CDGSH iron sulfur domain 1	Cisd1	0.000509222	0.518226	0.0759313	1.29543	0.153803	0.792965	0.298835	1.15496
1457434_PM_s_at	30963	30963	protein tyrosine phosphatase-like (proline instead of catalytic arginine), membe	Ptpla	0.00144997	0.516791	0.421931	1.13885	0.0364565	0.659082	0.669293	0.933889
1422440_PM_at	12567	12567	cyclin-dependent kinase 4	Cdk4	0.00104538	0.516731	0.417996	1.12586	0.0922481	0.734729	0.642558	1.06954
1428842_PM_a_at	12070	12070	nerve growth factor receptor (TNFRSF16) associated protein 1	Ngfrap1	0.00129572	0.516269	0.0864846	0.747755	0.00147204	0.483815	0.0136021	0.635714
1435034_PM_at	231571	231571	RNA polymerase II associated protein 2	Rpap2	0.00127552	0.516097	0.469691	0.895739	0.00680854	0.564352	0.173883	1.23837
1416685_PM_s_at	14113	14113	fibrillarin	Fbl	0.00164659	0.514773	0.468673	1.09695	0.583438	0.90518	0.360209	0.888954
1430640_PM_a_at	19088	19088	protein kinase, cAMP dependent regulatory, type II beta	Prkar2b	0.000163365	0.514026	0.606453	1.0652	0.0919907	0.782089	0.0643153	1.27746
1421083_PM_x_at	23825	23825	barrier to autointegration factor 1	Banf1	0.00115753	0.513469	0.58529	0.919047	0.139231	0.761002	0.553194	0.912238
1428370_PM_at	66236	66236	RIKEN cDNA 1500011B03 gene	1500011B03Rik	0.000520432	0.513467	0.0609023	1.30111	0.0815802	0.744915	0.00262319	1.62832
1436508_PM_at	109154	109154	malectin	Mlec	0.000194938	0.513396	9.33255e-06	0.524158	0.487876	0.909318	1.3095e-05	0.536331
1417098_PM_s_at	26922	26922	mitochondrial trans-2-enoyl-CoA reductase	Mecr	0.00160445	0.513195	0.750853	0.949501	0.0190975	0.611037	0.954628	0.990779
1435621_PM_at	330450	330450	fatty acyl CoA reductase 2	Far2	0.00057279	0.51285	0.705317	0.947204	0.250866	0.827473	0.442377	1.1178
1448646_PM_at	57750	57750	WD repeat domain 12	Wdr12	0.000864308	0.512249	0.29044	1.15943	0.768	0.951422	0.755431	0.958352
1453634_PM_a_at	67397	67397	endoplasmic reticulum protein 29	Erp29	0.000747006	0.511305	0.519769	1.0816	0.135729	0.772156	0.666606	1.0536
1416214_PM_at	17217	17217	minichromosome maintenance deficient 4 homolog (S. cerevisiae)	Mcm4	0.00121826	0.510251	0.42892	0.884432	0.00236254	0.504716	0.129415	0.782608
1426473_PM_at	108671	108671	DnaJ (Hsp40) homolog, subfamily C, member 9	Dnajc9	0.00171171	0.509717	0.894497	0.978567	0.00215062	0.482515	0.133167	0.771913
1439453_PM_x_at	68209	68209	ribonuclease H2, subunit C	Rnaseh2c	0.000478202	0.509206	0.385966	0.886046	0.00168401	0.529262	0.0270458	0.710644
1455456_PM_a_at	66525	66525	translocase of inner mitochondrial membrane 50 homolog (yeast)	Timm50	0.000292506	0.508787	0.46248	0.906106	0.0362316	0.707443	0.953925	0.992374
1424831_PM_at	234577	234577	copine II	Cpne2	0.000196618	0.508016	0.0844702	1.26496	0.000408203	0.500751	0.130179	1.22474
1436708_PM_x_at	17217	17217	minichromosome maintenance deficient 4 homolog (S. cerevisiae)	Mcm4	0.000262785	0.507953	0.207429	0.851093	0.000268987	0.470471	0.109193	0.810751
1421081_PM_a_at	23825	23825	barrier to autointegration factor 1	Banf1	0.00119345	0.506617	0.492512	0.89451	0.079702	0.712528	0.365029	0.862118
1418274_PM_at	100043462 /// 68051	100043462 /// 68051	nuclear transport factor 2 /// nuclear transport factor 2, pseudogene 1	Nutf2 /// Nutf2-ps1	0.000739885	0.504776	0.882638	1.02261	0.104856	0.746491	0.838556	1.03135
1451386_PM_at	233016	233016	biliverdin reductase B (flavin reductase (NADPH))	Blvrb	0.00116837	0.504261	0.0627495	1.29206	0.00194032	0.495643	0.00535696	1.53409
1438168_PM_x_at	68278	68278	DEAD (Asp-Glu-Ala-Asp) box polypeptide 39	Ddx39	0.000404656	0.504116	0.0781099	0.822783	0.0273744	0.683069	0.215526	0.876368
1432016_PM_a_at	67834	67834	isocitrate dehydrogenase 3 (NAD+) alpha	Idh3a	0.000676053	0.503746	0.909252	0.985617	0.0451778	0.692544	0.9911	1.00142
1437186_PM_at	381306	381306	cDNA sequence BC055324	BC055324	0.00129683	0.501515	0.225628	0.813063	0.0936075	0.718343	0.0195934	0.644013
1422432_PM_at	13167	13167	diazepam binding inhibitor	Dbi	0.0006337	0.498957	0.105515	0.797172	0.0441715	0.689158	0.963465	1.00604
1424085_PM_at	17992	17992	NADH dehydrogenase (ubiquinone) 1 alpha subcomplex, 4	Ndufa4	0.00101077	0.498558	0.918817	1.01601	0.0104605	0.582232	0.760412	1.04875
1435368_PM_a_at	11545	11545	poly (ADP-ribose) polymerase family, member 1	Parp1	0.000608544	0.498018	0.239592	1.18878	0.00591265	0.572012	0.730282	0.952003
1452681_PM_at	21915	21915	deoxythymidylate kinase	Dtymk	0.000162457	0.495809	0.78571	0.965644	0.0249285	0.694884	0.343254	0.883135
1448274_PM_at	12261	12261	complement component 1, q subcomponent binding protein	C1qbp	0.00164345	0.493303	0.90836	1.01905	0.610948	0.905045	0.734056	1.05742
1453299_PM_a_at	18950 /// 667034	18950 /// 667034	purine-nucleoside phosphorylase /// purine-nucleoside phosphorylase 2	Pnp /// Pnp2	0.000982522	0.492659	0.795769	1.03363	0.0338405	0.653976	0.770796	0.963438
1430332_PM_a_at	110006	110006	glucuronidase, beta	Gusb	0.00147982	0.491618	0.0650613	0.788832	0.0712021	0.693207	0.952121	0.992915
1450908_PM_at	13684	13684	eukaryotic translation initiation factor 4E	Eif4e	0.000339611	0.491552	0.272283	1.1743	0.273992	0.836136	0.636877	1.06982
1424136_PM_a_at	433064 /// 66101	433064 /// 66101	peptidyl-prolyl cis-trans isomerase H-like /// peptidyl prolyl isomerase H	LOC433064 /// Ppih	0.00148635	0.490857	0.194042	0.791072	0.00531899	0.519051	0.054048	0.693938
1448633_PM_at	68988	68988	PRP31 pre-mRNA processing factor 31 homolog (yeast)	Prpf31	0.000169308	0.490351	0.2747	1.13452	0.0456667	0.7259	0.613987	1.05865
1416569_PM_at	56456	56456	actin-like 6A	Actl6a	0.000339597	0.488527	0.724336	1.05205	0.131053	0.774297	0.643589	1.06899
1429570_PM_at	74568	74568	mixed lineage kinase domain-like	Mlkl	0.000168028	0.482763	0.00980233	1.50325	0.000184106	0.446962	0.016152	1.44931
1452787_PM_a_at	15469	15469	protein arginine N-methyltransferase 1	Prmt1	0.00013071	0.481376	0.39162	0.896619	0.00321227	0.586346	0.694365	1.05061
1416155_PM_at	15354	15354	high mobility group box 3	Hmgb3	0.000408811	0.479471	0.106451	1.28507	0.00314244	0.538286	0.360231	1.1459
1449633_PM_s_at	68106	68106	5'-nucleotidase, cytosolic III-like	Nt5c3l	0.000138284	0.477483	0.287875	0.865152	0.00231475	0.564828	0.700876	0.950142
1416876_PM_at	64099	64099	parvin, gamma	Parvg	0.000974731	0.476639	0.824484	1.03112	0.091964	0.712194	0.127974	1.24866
1438096_PM_a_at	21915	21915	deoxythymidylate kinase	Dtymk	2.3753e-05	0.475072	0.0420006	0.782063	0.00442034	0.653036	0.144427	0.845438
1416605_PM_at	52530	52530	NHP2 ribonucleoprotein homolog (yeast)	Nhp2	0.000178902	0.474198	0.40478	1.12408	0.543837	0.909784	0.711206	1.05264
1451065_PM_a_at	68278	68278	DEAD (Asp-Glu-Ala-Asp) box polypeptide 39	Ddx39	0.000334113	0.472336	0.105389	0.772185	0.00600511	0.573593	0.293627	0.850776
1438480_PM_a_at	77862	77862	thymocyte nuclear protein 1	Thyn1	0.000843953	0.468707	0.630449	1.0861	0.233646	0.790422	0.891944	1.02348
1423333_PM_at	67458	67458	endoplasmic reticulum-golgi intermediate compartment (ERGIC) 1	Ergic1	0.00112527	0.467821	0.366523	1.17807	0.012882	0.561791	0.0629046	1.43329
1426475_PM_at	15288	15288	hydroxymethylbilane synthase	Hmbs	0.000303185	0.467301	0.203109	0.828827	0.00346895	0.544658	0.842001	0.972082
1440882_PM_at	16975	16975	low density lipoprotein receptor-related protein 8, apolipoprotein e receptor	Lrp8	0.00122322	0.467185	0.670586	1.07636	0.0139689	0.562714	0.540121	0.898993
1452626_PM_a_at	69064	69064	RIKEN cDNA 1810014F10 gene	1810014F10Rik	0.0016659	0.465752	0.383363	1.16697	0.0303351	0.599052	0.363582	0.851129
1453600_PM_at	73254	73254	coiled-coil domain containing 18	Ccdc18	0.000880579	0.465404	0.944459	1.01215	0.170562	0.757471	0.31545	0.836764
1422483_PM_a_at	13063	13063	cytochrome c, somatic	Cycs	0.000324661	0.464237	0.227232	1.19452	0.914558	0.981865	0.844833	0.972536
1420013_PM_s_at	16987	16987	lanosterol synthase	Lss	0.000456348	0.464225	0.613824	0.922204	0.0909993	0.724012	0.739413	1.05464
1455814_PM_x_at	68278	68278	DEAD (Asp-Glu-Ala-Asp) box polypeptide 39	Ddx39	7.55614e-05	0.464114	0.173479	0.849726	0.0169269	0.675164	0.192149	0.856016
1416606_PM_s_at	52530	52530	NHP2 ribonucleoprotein homolog (yeast)	Nhp2	0.000353531	0.463367	0.471857	1.11937	0.599168	0.912493	0.898143	0.980369
1456136_PM_at	16580	16580	Kinesin family member C1	Kifc1	0.00137323	0.463277	0.142903	0.776017	0.103012	0.698698	0.676776	1.07124
1427282_PM_a_at	14297	14297	frataxin	Fxn	0.000927488	0.460944	0.27185	1.22125	0.00850644	0.539301	0.698128	0.93352
1438360_PM_x_at	11740	11740	solute carrier family 25 (mitochondrial carrier, adenine nucleotide translocator	Slc25a5	0.00156832	0.460843	0.964867	1.00841	0.0476546	0.629328	0.670783	1.08455
1424824_PM_at	105439	105439	SLAIN motif family, member 1	Slain1	0.00127985	0.45623	0.00015402	0.448337	0.99786	0.999448	0.29541	1.16956
1417053_PM_at	18673	18673	prohibitin	Phb	0.000921508	0.455448	0.932353	1.01531	0.248065	0.787368	0.902738	1.02212
1433892_PM_at	54141	54141	sperm associated antigen 5	Spag5	0.00145842	0.455177	0.354963	0.834859	0.00732342	0.503792	0.081187	0.6985
1417437_PM_at	14375	14375	X-ray repair complementing defective repair in Chinese hamster cells 6	Xrcc6	0.000365748	0.453741	0.695955	1.06465	0.124051	0.747731	0.552068	0.908662
1427893_PM_a_at	68603	68603	phosphomevalonate kinase	Pmvk	0.000767327	0.451213	0.0241886	0.636352	0.0743201	0.682818	0.656392	1.08235
1433720_PM_s_at	103172	103172	coiled-coil-helix-coiled-coil-helix domain containing 10	Chchd10	0.000957044	0.448371	0.251297	0.804436	0.0913009	0.689527	0.0636615	0.690367
1424760_PM_a_at	226830	226830	SET and MYND domain containing 2	Smyd2	0.0018123	0.447206	0.646842	0.914294	0.0175662	0.540793	0.300389	0.813229
1417177_PM_at	14635	14635	galactokinase 1	Galk1	0.00126684	0.445978	0.540112	1.12623	0.0534514	0.634694	0.222355	0.784126
1448651_PM_at	53893	53893	nudix (nucleoside diphosphate linked moiety X)-type motif 5	Nudt5	0.000344031	0.442564	0.576807	1.09628	0.270811	0.812856	0.917982	0.9833
1416541_PM_at	20480	20480	ClpB caseinolytic peptidase B homolog (E. coli)	Clpb	0.00140797	0.441212	0.353037	1.20185	0.0103014	0.512892	0.331111	0.824656
1435452_PM_at	240660	240660	transmembrane protein 20	Tmem20	0.000252272	0.435427	0.0726772	0.735941	0.221181	0.796569	0.0540214	0.716658
1424277_PM_at	73738	73738	HAUS augmin-like complex, subunit 7	Haus7	5.83618e-05	0.434541	0.944411	1.00948	0.000882764	0.513018	0.316312	0.870327
1451122_PM_at	319554	319554	isopentenyl-diphosphate delta isomerase	Idi1	0.000952667	0.434456	0.000148011	0.348095	0.299631	1.25504	0.083615	0.701113
1436704_PM_x_at	108156	108156	methylenetetrahydrofolate dehydrogenase (NADP+ dependent), methenyltetrahydrofol	Mthfd1	0.000500382	0.434181	0.813923	1.04223	0.018283	0.588018	0.662104	0.92585
1450506_PM_a_at	68048	68048	apoptosis enhancing nuclease	Aen	0.000441952	0.431464	0.0141976	1.60155	0.614697	0.906247	0.378858	1.15999
1441788_PM_s_at	245474	245474	dyskeratosis congenita 1, dyskerin homolog (human)	Dkc1	0.00165907	0.428494	0.694626	0.920704	0.185362	0.723411	0.753833	0.93622
1450914_PM_at	18938	18938	protein phosphatase 1, regulatory (inhibitor) subunit 14B	Ppp1r14b	0.000523126	0.428019	0.112421	1.35364	0.375884	0.834364	0.615167	1.09505
1452771_PM_s_at	74205	74205	acyl-CoA synthetase long-chain family member 3	Acsl3	0.000987455	0.421306	0.0338762	1.55809	0.414324	0.83175	0.148866	1.3287
1423643_PM_at	68278	68278	DEAD (Asp-Glu-Ala-Asp) box polypeptide 39	Ddx39	0.000252009	0.419361	0.962402	0.992509	0.063229	0.685035	0.442007	0.883069
1426913_PM_at	---	---	---	---	0.000373427	0.418215	0.000569571	0.461479	0.00942807	0.54599	0.649982	0.92734
1423804_PM_a_at	319554	319554	isopentenyl-diphosphate delta isomerase	Idi1	0.00179416	0.417307	0.000178552	0.306775	0.459734	1.20092	0.102453	0.683335
1426627_PM_at	26409	26409	mitogen-activated protein kinase kinase kinase 7	Map3k7	0.000128592	0.417257	0.10489	1.30824	0.00883415	0.582886	0.138649	1.27476
1450010_PM_at	56348	56348	hydroxysteroid (17-beta) dehydrogenase 12	Hsd17b12	0.00163764	0.416184	0.717682	1.0797	0.49101	0.844897	0.88194	1.03191
1455852_PM_at	381318	381318	NSL1, MIND kinetochore complex component, homolog (S. cerevisiae)	Nsl1	0.000707136	0.414234	0.989856	1.00247	0.237638	0.767405	0.209961	0.776889
1415950_PM_a_at	23980	23980	phosphatidylethanolamine binding protein 1	Pebp1	1.95812e-05	0.412105	0.207139	0.84617	0.000357327	0.493033	0.388038	0.894047
1453007_PM_at	73212	73212	RIKEN cDNA 3110082I17 gene	3110082I17Rik	0.00112866	0.412103	0.932273	1.01769	0.00705332	0.472418	0.720268	1.07692
1449116_PM_a_at	21915	21915	deoxythymidylate kinase	Dtymk	2.64098e-05	0.411934	0.390296	0.891178	0.00935524	0.635901	0.374864	0.887675
1416439_PM_at	66422	66422	dCTP pyrophosphatase 1	Dctpp1	0.00112661	0.41179	0.579472	1.1195	0.0278795	0.562595	0.839122	0.959738
1439523_PM_at	666938	666938	BEN domain containing 4	Bend4	0.000798249	0.410393	0.971364	0.995991	0.00292345	0.45458	0.644363	1.05328
1422198_PM_a_at	20425	20425	serine hydroxymethyltransferase 1 (soluble)	Shmt1	0.000257283	0.405991	0.604089	1.09527	5.41482e-05	0.297872	0.406182	1.15864
1451345_PM_at	66902	66902	methylthioadenosine phosphorylase	Mtap	0.000583429	0.39409	0.130596	1.35152	0.59764	0.888207	0.561919	1.11658
1424966_PM_at	94346	94346	transmembrane protein 40	Tmem40	0.000238857	0.39183	0.00750004	0.647833	4.64189e-06	0.202372	0.503748	0.91225
1422476_PM_at	65972	65972	interferon gamma inducible protein 30	Ifi30	0.00132375	0.389233	0.244091	1.29866	0.0035175	0.401223	0.371458	1.21878
1455771_PM_at	207777	207777	benzodiazapine receptor associated protein 1	Bzrap1	0.000604565	0.386598	0.00209951	2.05231	0.00398977	0.445408	0.00355769	1.94259
1418744_PM_s_at	57816	57816	tescalcin	Tesc	8.098e-05	0.384888	0.187363	0.80154	0.00308595	0.514941	0.0195193	0.650618
1434079_PM_s_at	17216	17216	minichromosome maintenance deficient 2 mitotin (S. cerevisiae)	Mcm2	0.00110283	0.382197	0.111956	0.684143	0.000872951	0.329533	0.173309	0.726224
1418743_PM_a_at	57816	57816	tescalcin	Tesc	0.000188261	0.380984	0.0482156	0.676835	0.00206995	0.455401	0.042492	0.668323
1431667_PM_s_at	78767	78767	RIKEN cDNA 2610021K21 gene	2610021K21Rik	0.000389437	0.380862	0.751896	1.06431	0.0103142	0.514857	0.0761526	0.686382
1422016_PM_a_at	26886	26886	centromere protein H	Cenph	0.00125537	0.375284	0.554327	0.870229	0.00242179	0.368958	0.0535705	0.61103
1451546_PM_s_at	94346	94346	transmembrane protein 40	Tmem40	4.93206e-05	0.371087	0.0682198	0.75561	1.80688e-06	0.207805	0.980264	1.00351
1440633_PM_at	234258	234258	nei like 3 (E. coli)	Neil3	0.000970146	0.369694	0.0153396	0.535108	0.246988	0.736932	0.371614	0.816124
1454607_PM_s_at	107272	107272	phosphoserine aminotransferase 1	Psat1	0.00180622	0.365721	0.64424	0.889657	0.395513	0.783922	0.821565	1.05853
1418166_PM_at	16161	16161	interleukin 12 receptor, beta 1	Il12rb1	0.000893803	0.360269	0.797688	1.05026	0.0010732	0.332264	0.118729	1.37154
1451064_PM_a_at	107272	107272	phosphoserine aminotransferase 1	Psat1	0.0013037	0.356029	0.780211	0.934065	0.621178	0.871766	0.876006	1.03883
1429156_PM_at	66311	66311	centromere protein W	Cenpw	8.54797e-05	0.355434	0.213915	0.799271	3.59607e-05	0.279171	0.0454776	0.681794
1448777_PM_at	17216	17216	minichromosome maintenance deficient 2 mitotin (S. cerevisiae)	Mcm2	0.00125061	0.353209	0.155542	0.691559	0.000676494	0.282413	0.144891	0.684158
1427100_PM_at	70083	70083	meteorin, glial cell differentiation regulator	Metrn	0.000279421	0.349415	0.59429	1.1165	0.00780231	0.48244	0.179644	0.749836
1424471_PM_at	223864	223864	Rap guanine nucleotide exchange factor (GEF) 3	Rapgef3	0.00135684	0.348795	0.583366	1.14572	0.645966	0.877483	0.375321	0.800563
1421260_PM_a_at	20810	20810	spermidine synthase	Srm	0.00148094	0.347194	0.969457	0.991588	0.824661	1.06547	0.942916	1.01592
1460370_PM_at	72960	72960	DNA topoisomerase 1, mitochondrial	Top1mt	0.00128952	0.33997	0.7888	1.05165	0.125311	0.633355	0.615326	1.09953
1441917_PM_s_at	94346	94346	transmembrane protein 40	Tmem40	5.65253e-05	0.33649	0.157721	0.821728	7.26422e-06	0.224362	0.711078	0.951958
1418709_PM_at	12865	12865	cytochrome c oxidase, subunit VIIa 1	Cox7a1	0.000622116	0.328117	0.941274	0.983894	0.0154882	0.47142	0.713852	0.922132
1418181_PM_at	19245	19245	protein tyrosine phosphatase 4a3	Ptp4a3	0.000632979	0.326868	0.688155	1.09188	0.0591111	0.573577	0.876691	0.966695
1425753_PM_a_at	22256	22256	uracil DNA glycosylase	Ung	0.0017262	0.325614	0.779502	1.08146	0.203198	0.661755	0.561219	1.17765
1417019_PM_a_at	23834	23834	cell division cycle 6 homolog (S. cerevisiae)	Cdc6	0.00108293	0.321139	0.988032	1.00388	0.0157935	0.438459	0.875462	0.960337
1419172_PM_at	13361	13361	dihydrofolate reductase	Dhfr	0.00042118	0.317167	0.976988	0.993207	0.00103345	0.319581	0.492289	0.848676
1423418_PM_at	110196	110196	farnesyl diphosphate synthetase	Fdps	0.000507525	0.316201	0.309718	0.776772	0.507677	0.833939	0.880217	1.03726
1424470_PM_a_at	223864	223864	Rap guanine nucleotide exchange factor (GEF) 3	Rapgef3	0.000161051	0.315923	0.302828	1.24926	0.0294538	0.562331	0.702583	0.922478
1417585_PM_at	54563	54563	nucleoporin 210	Nup210	0.00124663	0.314116	0.417868	0.823689	0.00998196	0.395421	0.0117405	0.499084
1436922_PM_at	69706	69706	peptidylprolyl isomerase (cyclophilin) like 5	Ppil5	0.000961868	0.312355	0.580856	0.862847	0.13405	0.623895	0.864291	0.955646
1428713_PM_s_at	272551	272551	GINS complex subunit 2 (Psf2 homolog)	Gins2	0.0017276	0.310818	0.745722	0.909797	0.00545969	0.334395	0.638394	0.871646
1452830_PM_s_at	69719	69719	carbamoyl-phosphate synthetase 2, aspartate transcarbamylase, and dihydroorotase	Cad	0.000480745	0.294385	0.763034	1.0771	0.0836962	0.587646	0.281872	0.761905
1416346_PM_at	30058	30058	translocase of inner mitochondrial membrane 8 homolog a1 (yeast)	Timm8a1	0.00176193	0.277712	0.826589	1.07163	0.46325	0.76679	0.834264	1.0683
1455889_PM_at	330450	330450	fatty acyl CoA reductase 2	Far2	3.89356e-05	0.272721	0.823071	0.955882	0.601374	0.888261	0.579054	1.11922
1417823_PM_at	26912	26912	glycine C-acetyltransferase (2-amino-3-ketobutyrate-coenzyme A ligase)	Gcat	0.00171466	0.269187	0.151421	0.611625	0.132891	0.560657	0.203665	0.649854
1452829_PM_at	69719	69719	carbamoyl-phosphate synthetase 2, aspartate transcarbamylase, and dihydroorotase	Cad	0.00155084	0.267868	0.616937	0.858177	0.0355537	0.430069	0.179638	0.653224
1424882_PM_a_at	70021	70021	5'-nucleotidase domain containing 2	Nt5dc2	0.000407552	0.222983	4.65258e-05	0.164954	0.00117824	0.233361	0.00153644	0.311806
