# Supplementary material for: Multiple Regulatory Roles of the Mouse Transmembrane Adaptor Protein NTAL in Gene Transcription and Mast Cell Physiology
Source: PLoS One. 2014 Aug 25;9(8):e105539. doi: 10.1371/journal.pone.0105539 (PMC4143283; doi:10.1371/journal.pone.0105539)
Supplement: Table S2 — Differentially expressed gene transcripts in nonactivated NTAL KD cells when compared with nonactivated WT pLKO cells. The table represents a list of probe sets for the corresponding genes that were up- or down-regulated in nonactivated NTAL KD cells when compared to the corresponding nonactivated WT pLKO cells and passed the filter of FDR <0.1 and 1.8 fold change (ratio). Probe sets are sorted in ratio descending order. Those probe sets that also show significant up- or down-regulation in NTAL-KO cells are in bold. For comparison purposes (in grey) are shown p-values and ratios of the selected probe sets from comparison of nonactivated NTAL KO cells vs nonactivated WT cells, activated NTAL KO cells vs activated WT cells, and activated NTAL KD cells vs activated WT pLKO cells. (XLSX) [file pone.0105539.s002.xlsx]

## Sheet: S2_KDvspLKO 0h
Table S2: Differentially expressed gene transcripts in nonactivated NTAL KD cells when compared with nonactivated WT pLKO cells
Probeset ID	Entrez Gene	Entrez Gene	Gene Title	Gene Symbol	p-value	Ratio	p-value	Ratio	p-value	Ratio	p-value	Ratio
					KD vs pLKO	KD vs pLKO	KO vs WT	KO vs WT	KO vs WT	KO vs WT	KD vs pLKO	KD vs pLKO
					0 h vs 0 h	0 h vs 0 h	0 h vs 0 h	0 h vs 0 h	2 h vs 2 h	2 h vs 2 h	2 h vs 2 h	2 h vs 2 h
1439814_PM_at	241633	241633	ATPase, class I, type 8B, member 4	Atp8b4	3.65674e-08	4.1648	0.0917203	0.711093	0.777778	1.0586	9.45921e-07	2.82117
1431688_PM_at	73899	73899	hypothetical LOC73899	LOC73899	3.21066e-05	3.69468	0.11376	2.48882	0.0160626	4.72961	0.000984712	2.36899
1428834_PM_at	319520	319520	dual specificity phosphatase 4	Dusp4	0.000510597	3.55494	0.323258	1.31054	0.879799	0.955756	0.0338785	1.88399
1448845_PM_at	102614	102614	ribonuclease P 25 subunit (human)	Rpp25	0.00119705	3.24767	0.313406	1.33307	0.00199097	3.40511	0.685025	1.12002
1455239_PM_at	320802	320802	RIKEN cDNA 6330512M04 gene	6330512M04Rik	1.35405e-05	3.04239	0.608845	0.90539	0.756849	0.936066	0.00598421	1.66561
1419532_PM_at	16178	16178	interleukin 1 receptor, type II	Il1r2	0.000904857	2.90421	0.431735	2.84686	0.687238	1.70644	0.0681809	1.61498
1441315_PM_s_at	116914	116914	solute carrier family 19 (thiamine transporter), member 2	Slc19a2	8.64363e-05	2.80908	0.779179	1.0581	0.00922283	1.99055	0.00148001	2.05585
1423488_PM_at	67468	67468	monocyte to macrophage differentiation-associated	Mmd	8.92379e-05	2.69137	0.171254	0.785434	0.573851	0.898591	0.158654	1.28342
1418655_PM_at	14421	14421	beta-1,4-N-acetyl-galactosaminyl transferase 1	B4galnt1	0.000250525	2.67107	0.671173	0.922402	0.12738	1.40699	0.000187522	2.76701
1444690_PM_at	13839	13839	Eph receptor A5	Epha5	0.000646652	2.57688	0.136949	1.40246	0.823676	0.947672	0.0679999	1.50269
1425760_PM_a_at	18739	18739	phosphatidylinositol transfer protein, membrane-associated 1	Pitpnm1	9.27252e-06	2.57673	0.414729	1.14126	0.0282807	1.54267	0.00345489	1.57653
1422184_PM_a_at	11636	11636	adenylate kinase 1	Ak1	0.000236195	2.52195	0.216996	0.78244	0.531912	1.1444	0.065846	1.42412
1423489_PM_at	67468	67468	monocyte to macrophage differentiation-associated	Mmd	3.01302e-05	2.51901	0.799191	1.0391	0.485119	0.88814	0.0358076	1.38478
1445687_PM_at	380732	380732	predicted gene 885	Gm885	3.90106e-05	2.45458	0.807113	0.921951	0.796192	0.914518	1.59288e-06	3.52746
1417902_PM_at	116914	116914	solute carrier family 19 (thiamine transporter), member 2	Slc19a2	0.000104413	2.44676	0.796813	1.05289	0.0989763	1.47319	0.00204086	1.83944
1456498_PM_at	16401	16401	integrin alpha 4	Itga4	0.00170591	2.40436	0.0688349	0.50221	0.091472	0.506991	0.114261	1.44114
1437724_PM_x_at	18739	18739	phosphatidylinositol transfer protein, membrane-associated 1	Pitpnm1	2.65046e-06	2.37767	0.559174	1.1331	0.0507055	1.61152	0.00102935	1.54599
1435641_PM_at	269181	269181	mannoside acetylglucosaminyltransferase 4, isoenzyme A	Mgat4a	0.000579513	2.37303	0.58595	1.10698	0.89058	0.971893	0.123161	1.35312
1437199_PM_at	240672	240672	dual specificity phosphatase 5	Dusp5	4.18553e-05	2.33037	0.000813277	2.19119	0.407744	1.17623	0.00973444	1.49728
1436037_PM_at	16401	16401	integrin alpha 4	Itga4	0.000459798	2.32095	0.283851	0.771244	0.00627819	0.427235	0.00624791	1.78115
1451004_PM_at	11480	11480	activin receptor IIA	Acvr2a	0.000272033	2.29116	0.450166	1.17904	0.69827	1.09614	0.139299	1.2861
1453087_PM_at	70744	70744	RIKEN cDNA 6330403L08 gene	6330403L08Rik	0.000176157	2.25962	0.00360556	1.7199	0.00130692	2.0216	0.00658034	1.63542
1447958_PM_at	---	---	---	---	1.0006e-05	2.22352	0.813323	1.03055	0.776578	0.960694	0.0571498	1.24854
1425139_PM_at	230784	230784	sestrin 2	Sesn2	0.00118583	2.15892	0.307814	1.2091	0.327592	0.815964	0.150205	1.31604
1438974_PM_x_at	18739	18739	phosphatidylinositol transfer protein, membrane-associated 1	Pitpnm1	2.1373e-05	2.14942	0.695515	1.0671	0.0713969	1.41839	0.0149156	1.36751
1454855_PM_at	50791	50791	membrane associated guanylate kinase, WW and PDZ domain containing 2	Magi2	0.000280293	2.149	0.0585731	1.36711	0.0834045	1.37084	0.802938	1.03809
1446846_PM_at	---	---	---	---	0.000291823	2.13285	0.518142	1.10201	0.203346	0.802496	0.893329	0.980231
1422286_PM_a_at	21815	21815	TGFB-induced factor homeobox 1	Tgif1	0.000119526	2.13284	0.00686918	1.68804	0.825204	1.04031	0.000480015	1.89387
1424296_PM_at	14629	14629	glutamate-cysteine ligase, catalytic subunit	Gclc	2.17792e-06	2.13219	0.154827	1.29596	0.231649	1.25384	0.0232824	1.24904
1447851_PM_x_at	11982	11982	ATPase, class V, type 10A	Atp10a	9.53805e-06	2.10473	0.282623	1.16424	0.0712332	1.34094	2.19833e-05	1.97413
1433712_PM_at	217882	217882	expressed sequence AW555464	AW555464	0.000405617	2.09873	0.0410551	0.709407	0.396713	1.15757	0.00332202	1.73952
1431413_PM_at	51801	51801	receptor (calcitonin) activity modifying protein 1	Ramp1	0.00149371	2.09282	0.0590083	0.680517	0.143559	0.724919	0.124103	1.34044
1422138_PM_at	18792	18792	plasminogen activator, urokinase	Plau	0.000166784	2.08011	0.00151635	2.625	0.430328	1.22275	0.620837	1.06917
1452013_PM_at	11982	11982	ATPase, class V, type 10A	Atp10a	1.77223e-05	2.07013	0.357375	0.880915	0.0257205	1.45322	1.31807e-06	2.59765
1426727_PM_s_at	52040 /// 667766	52040 /// 667766	protein phosphatase 1, regulatory subunit 10 pseudogene /// protein phosphatase	Gm8801 /// Ppp1r10	0.000324246	2.0699	0.126403	0.761641	0.141159	1.33625	0.0522522	1.36079
1450017_PM_at	12450	12450	cyclin G1	Ccng1	3.18027e-05	2.06221	0.0260299	0.744158	0.395547	1.12013	0.000487091	1.68818
1435564_PM_at	240055	240055	neuralized homolog 1B (Drosophila)	Neurl1B	0.00123859	2.03615	0.309009	1.23143	0.537016	0.871167	0.397049	1.15655
1458438_PM_at	108811	108811	coiled-coil domain containing 122	Ccdc122	0.000523276	2.01143	0.400738	1.41889	0.232004	1.68464	9.92339e-05	2.35523
1437920_PM_at	13839	13839	Eph receptor A5	Epha5	0.00126966	2.00235	0.0610574	1.41888	0.360563	1.19579	0.351182	1.17052
1456870_PM_at	320484	320484	RAS protein activator like 3	Rasal3	0.000377654	1.99808	0.0945231	1.54225	0.733879	1.09217	0.0188911	1.45884
1429466_PM_s_at	208117 /// 68318	208117 /// 68318	anterior pharynx defective 1b homolog (C. elegans) /// anterior pharynx defectiv	Aph1b /// Aph1c	0.000115062	1.99661	0.0186231	1.60945	0.871817	1.03145	2.38613e-05	2.28513
1435143_PM_at	13713	13713	ELK3, member of ETS oncogene family	Elk3	0.00123106	1.9826	0.63646	1.1021	0.106925	1.47282	0.00571698	1.72105
1435448_PM_at	12125	12125	BCL2-like 11 (apoptosis facilitator)	Bcl2l11	0.00101325	1.97889	0.00456264	1.72784	0.00873854	1.73005	0.0655543	1.37043
1453223_PM_s_at	73703	73703	developmental pluripotency associated 2	Dppa2	2.46801e-05	1.96987	0.209297	0.872642	0.00933404	0.698462	0.020549	1.30239
1454708_PM_at	226251	226251	actin-binding LIM protein 1	Ablim1	0.000642686	1.95125	0.170813	1.27644	0.203995	1.28352	0.00155148	1.80904
1457279_PM_at	100504040	100504040	hypothetical LOC100504040	LOC100504040	0.00111518	1.94566	0.18049	0.804329	0.0585175	1.43233	0.453815	1.12551
1430661_PM_at	216459	216459	myosin, light polypeptide 6B	Myl6b	0.000886609	1.93226	0.478846	1.12677	0.249238	1.24684	0.270821	1.18453
1459051_PM_at	109050	109050	RIKEN cDNA 6530418L21 gene	6530418L21Rik	0.000234016	1.91123	0.202157	0.837534	0.686312	0.941308	0.0927746	1.24968
1460554_PM_s_at	20340	20340	golgi apparatus protein 1	Glg1	0.000724979	1.9022	0.460998	1.13365	0.481976	1.1417	0.108908	1.27395
1416531_PM_at	14873	14873	glutathione S-transferase omega 1	Gsto1	9.29111e-05	1.90095	0.550138	0.860405	0.940539	1.0196	0.00269072	1.51332
1427691_PM_a_at	15976	15976	interferon (alpha and beta) receptor 2	Ifnar2	0.000353671	1.89994	0.674976	1.0559	0.00282573	1.71574	0.162666	1.20801
1435033_PM_at	226970	226970	Rho guanine nucleotide exchange factor (GEF) 4	Arhgef4	6.13017e-05	1.89529	0.0148439	0.744974	0.45805	0.915989	0.00329616	1.46397
1460409_PM_at	12894	12894	carnitine palmitoyltransferase 1a, liver	Cpt1a	0.000141429	1.89051	0.0581071	1.44594	0.0743501	1.44899	0.195145	1.16713
1437576_PM_at	72767	72767	RIKEN cDNA 2810427A07 gene	2810427A07Rik	0.00147126	1.88644	0.36684	1.17217	0.319137	1.21667	0.534987	1.10148
1455959_PM_s_at	14629	14629	glutamate-cysteine ligase, catalytic subunit	Gclc	6.14714e-06	1.86649	0.276389	1.22551	0.180504	1.30293	0.020926	1.2321
1443856_PM_at	54189	54189	rabaptin, RAB GTPase binding effector protein 1	Rabep1	3.84365e-07	1.86494	0.0220158	1.37438	0.930839	0.988919	0.00018623	1.37875
1423357_PM_at	67164	67164	lipoyl(octanoyl) transferase 2 (putative)	Lipt2	0.000600197	1.86291	0.221751	0.817885	0.0295125	1.53755	0.0354437	1.3688
1438854_PM_x_at	18739	18739	phosphatidylinositol transfer protein, membrane-associated 1	Pitpnm1	3.13773e-05	1.85126	0.569701	1.05488	0.0912637	1.2076	0.00342362	1.40289
1453103_PM_at	226251	226251	actin-binding LIM protein 1	Ablim1	2.71899e-05	1.8485	0.19686	1.13087	0.0169289	1.32498	0.724557	1.0329
1426434_PM_at	74122	74122	transmembrane protein 43	Tmem43	0.000239835	1.82686	0.478899	0.92052	0.0314893	1.36504	0.00197153	1.57725
1421194_PM_at	16401	16401	integrin alpha 4	Itga4	0.000120426	1.82638	0.361332	0.889741	0.164893	0.816761	0.00590055	1.42443
1455450_PM_at	545622	545622	protein tyrosine phosphatase, non-receptor type 3	Ptpn3	0.000771758	1.81271	0.0923358	1.37995	0.103797	1.40392	0.204563	1.19077
1455678_PM_at	20352	20352	sema domain, immunoglobulin domain (Ig), transmembrane domain (TM) and short cyt	Sema4b	0.000235197	1.81145	0.103703	1.32701	0.139911	1.31796	0.0534689	0.786372
1434774_PM_at	217344	217344	rhomboid 5 homolog 2 (Drosophila)	Rhbdf2	0.000379558	1.81005	0.0346596	0.752923	0.0825214	0.77759	0.520463	1.08133
1421417_PM_s_at	114615	114615	elaC homolog 1 (E. coli)	Elac1	0.00176821	1.80608	0.937649	1.01196	0.950592	0.989526	0.862437	1.02592
1419387_PM_s_at	17063	17063	mucin 13, epithelial transmembrane	Muc13	0.000375461	1.801	0.111751	0.770703	0.218599	0.805568	0.000734074	1.7151
1417140_PM_a_at	19255	19255	protein tyrosine phosphatase, non-receptor type 2	Ptpn2	0.000104681	0.554292	0.616083	1.0889	0.951867	1.01099	0.00220121	0.671927
1457961_PM_at	---	---	---	---	1.09872e-05	0.552069	0.204028	1.18456	0.304952	1.15626	2.02967e-05	0.573488
1432431_PM_s_at	72899	72899	MACRO domain containing 2	Macrod2	9.45156e-05	0.551463	0.869524	1.01768	0.340546	1.12299	0.000761448	0.631519
1433585_PM_at	238799	238799	transportin 1	Tnpo1	3.57534e-05	0.551183	0.788346	1.02905	0.399694	0.903682	6.31381e-05	0.571956
1435679_PM_at	71648	71648	optineurin	Optn	0.000111601	0.551027	0.0846473	1.21314	0.419489	0.908827	1.40949e-05	0.47164
1451562_PM_at	223267	223267	AIG2-like domain 1	A2ld1	0.000239607	0.550126	0.0912423	0.777915	0.373325	0.869912	0.0421018	0.772919
1451237_PM_s_at	67010	67010	RNA binding motif protein 7	Rbm7	1.93361e-06	0.549764	0.0344117	1.17246	0.782396	1.02108	1.16454e-05	0.608929
1450231_PM_a_at	11798	11798	X-linked inhibitor of apoptosis	Xiap	0.000440198	0.549315	0.716261	0.955807	0.733763	0.953829	0.679639	0.949898
1430301_PM_at	78808	78808	syntaxin binding protein 5 (tomosyn)	Stxbp5	0.000951663	0.548318	0.0038948	1.63154	0.0201579	1.50401	0.00390148	0.612999
1428624_PM_at	67075	67075	magnesium transporter 1	Magt1	7.38097e-05	0.547226	0.0884921	0.805781	0.951489	0.992053	1.14116e-06	0.39022
1424604_PM_s_at	58911	58911	sulfatase modifying factor 1	Sumf1	0.000408314	0.541184	0.646811	0.939107	0.485677	1.11332	0.671706	0.947848
1419351_PM_a_at	67669	67669	lethal, Chr 7, Rinchik 6	l7Rn6	7.13767e-06	0.540027	0.00447888	0.741237	0.0579337	0.819846	0.00024407	0.661184
1429239_PM_a_at	170459	170459	StAR-related lipid transfer (START) domain containing 4	Stard4	0.00119926	0.539652	0.00308526	0.584061	0.0428353	0.694333	0.0986053	0.773235
1438562_PM_a_at	19255	19255	protein tyrosine phosphatase, non-receptor type 2	Ptpn2	2.19459e-06	0.538354	0.796955	1.02953	0.774222	0.965682	5.47413e-05	0.644876
1423088_PM_at	50875	50875	tropomodulin 3	Tmod3	1.95984e-06	0.537556	0.405478	1.0892	0.106877	1.20757	2.21609e-07	0.462179
1451575_PM_a_at	56409	56409	nudix (nucleotide diphosphate linked moiety X)-type motif 3	Nudt3	9.1796e-08	0.537156	0.0607812	1.16268	0.00165516	1.384	6.01912e-09	0.446416
1433916_PM_at	22319	22319	vesicle-associated membrane protein 3	Vamp3	1.53009e-06	0.536837	0.58853	1.038	0.500596	1.0535	6.68623e-07	0.508582
1435715_PM_x_at	21665	21665	thymine DNA glycosylase	Tdg	0.00145594	0.535868	0.231495	0.828953	0.931061	0.985449	1.98669e-05	0.349235
1417638_PM_at	13590	13590	left right determination factor 1	Lefty1	0.000396797	0.535522	0.205292	0.757893	0.424367	0.832622	0.581954	0.931724
1434754_PM_at	380711	380711	RAP1 GTPase activating protein 2	Rap1gap2	0.000244986	0.53347	0.224853	0.815954	0.143647	0.761136	0.000183943	0.521707
1416488_PM_at	12452	12452	cyclin G2	Ccng2	0.00172386	0.53301	0.470721	1.1211	0.370192	1.17333	0.932923	0.986909
1417403_PM_at	170439	170439	ELOVL family member 6, elongation of long chain fatty acids (yeast)	Elovl6	0.00148751	0.531778	0.0039298	0.348092	0.101434	0.5779	0.0971358	0.761319
1431337_PM_a_at	67894	67894	family with sequence similarity 45, member A	Fam45a	0.000310096	0.53122	0.328205	0.882258	0.918456	1.01444	0.0004312	0.54507
1434856_PM_at	329154	329154	ankyrin repeat domain 44	Ankrd44	0.000292484	0.530953	0.605188	0.937315	0.0320312	1.39615	9.40295e-05	0.484101
1451111_PM_at	234865	234865	nucleoporin 133	Nup133	0.00135397	0.525108	0.0406887	0.70012	0.0590796	0.696377	0.000214385	0.441088
1436508_PM_at	109154	109154	malectin	Mlec	9.33255e-06	0.524158	0.000194938	0.513396	0.487876	0.909318	1.3095e-05	0.536331
1435921_PM_at	52335	52335	ataxin 1-like	Atxn1l	8.58577e-07	0.523868	0.850775	1.01472	0.635136	1.042	2.33771e-06	0.557609
1449037_PM_at	12916	12916	cAMP responsive element modulator	Crem	0.00183055	0.522971	0.567919	1.344	0.159307	0.460274	0.000374612	0.448292
1422241_PM_a_at	54405	54405	NADH dehydrogenase (ubiquinone) 1 alpha subcomplex, 1	Ndufa1	6.19558e-07	0.522869	0.284672	0.930857	0.0970768	0.878814	1.20414e-05	0.620251
1424413_PM_at	70155	70155	opioid growth factor receptor-like 1	Ogfrl1	5.16972e-05	0.51628	0.796731	1.02769	0.15679	1.19227	6.36007e-06	0.435902
1418337_PM_at	19895	19895	ribose 5-phosphate isomerase A	Rpia	3.44388e-05	0.515134	0.0969255	0.833255	0.36727	1.11146	0.000287814	0.596051
1427931_PM_s_at	216134	216134	pyridoxal (pyridoxine, vitamin B6) kinase	Pdxk	0.000491705	0.514345	0.361786	0.878271	0.000112628	0.410413	0.00131098	0.558171
1436069_PM_at	66262	66262	inhibitor of growth family, member 5	Ing5	2.56963e-05	0.513301	0.972467	1.00342	0.641952	1.05298	0.000213444	0.593055
1424256_PM_at	77974	77974	retinol dehydrogenase 12	Rdh12	8.17812e-05	0.512062	0.145255	1.72971	0.740009	0.885371	0.566716	1.06739
1426742_PM_at	11950	11950	ATP synthase, H+ transporting, mitochondrial F0 complex, subunit B1	Atp5f1	1.92012e-06	0.511802	0.00272156	0.753045	0.158826	0.882802	8.62771e-05	0.641265
1433655_PM_at	67150	67150	ring finger protein 141	Rnf141	5.95997e-06	0.510897	0.481457	0.941218	0.941662	0.993064	0.00022405	0.639452
1429205_PM_at	70122	70122	myeloid/lymphoid or mixed-lineage leukemia (trithorax homolog, Drosophila); tran	Mllt3	5.53025e-05	0.509824	0.0717648	1.42606	0.0206179	1.67398	0.00130337	0.634668
1426613_PM_a_at	20639	20639	U2 small nuclear ribonucleoprotein B	Snrpb2	9.96177e-06	0.509566	0.120339	0.862097	0.260758	0.889753	1.90882e-05	0.533323
1435273_PM_at	70560	70560	tryptophanyl tRNA synthetase 2 (mitochondrial)	Wars2	0.000534816	0.507571	0.321451	1.15723	0.26159	1.20454	0.442836	0.894073
1452812_PM_at	330814	330814	latrophilin 1	Lphn1	0.00160835	0.505868	0.564885	0.881372	0.327741	0.786928	0.000314055	0.428921
1423654_PM_a_at	19822	19822	ring finger protein 4	Rnf4	2.41466e-07	0.505737	0.00431261	0.803734	0.456902	0.948758	9.72887e-07	0.552345
1455584_PM_at	20318	20318	stromal cell derived factor 4	Sdf4	0.000206243	0.504796	0.00128817	1.80968	0.352043	1.16177	0.00202349	0.603148
1424407_PM_s_at	494448	494448	chromobox homolog 6	Cbx6	3.07718e-05	0.503296	0.536386	0.937318	0.820151	0.973941	2.18062e-05	0.490127
1436229_PM_at	213056	213056	family with sequence similarity 126, member B	Fam126b	4.23124e-06	0.502754	0.358797	1.12769	0.687338	0.945486	0.000297771	0.65276
1448400_PM_a_at	83796	83796	SWI/SNF related, matrix associated, actin dependent regulator of chromatin, subf	Smarcd2	1.02637e-05	0.496809	0.756507	0.97126	0.393902	0.91302	4.85494e-05	0.554282
1424602_PM_s_at	100044170 /// 108138	100044170 /// 108138	DNA repair protein XRCC4-like /// X-ray repair complementing defective repair in	LOC100044170 /// Xrcc4	0.00121774	0.496568	0.839787	0.950233	0.970751	0.990047	1.10178e-05	0.293195
1433995_PM_s_at	67501	67501	coiled-coil domain containing 50	Ccdc50	5.67363e-07	0.496237	0.934943	0.993942	0.669173	0.964967	3.14402e-07	0.47572
1452422_PM_a_at	20639	20639	U2 small nuclear ribonucleoprotein B	Snrpb2	4.84237e-07	0.495514	0.384947	0.940909	0.0523267	0.849008	3.26427e-06	0.56052
1423799_PM_at	20918	20918	eukaryotic translation initiation factor 1	Eif1	9.75533e-06	0.489809	0.823618	1.02226	0.776256	0.969091	0.0029542	0.702211
1418263_PM_at	30959	30959	DEAD (Asp-Glu-Ala-Asp) box polypeptide 25	Ddx25	0.000275816	0.488766	0.116867	1.93795	0.521187	1.30343	0.00393461	0.608882
1460172_PM_at	66626	66626	RIKEN cDNA 5730403B10 gene	5730403B10Rik	0.000217192	0.488362	0.558839	1.08332	0.0662798	0.738915	0.0023077	0.592606
1429778_PM_at	71648	71648	optineurin	Optn	4.67856e-05	0.488218	0.126681	1.2013	0.22293	0.851891	0.000310441	0.563614
1424312_PM_at	72674	72674	adiponectin receptor 1	Adipor1	0.00136433	0.487106	0.537531	0.888833	0.374118	0.825908	0.0114227	0.59873
1448193_PM_at	66626	66626	RIKEN cDNA 5730403B10 gene	5730403B10Rik	6.10341e-05	0.486765	0.209986	1.16767	0.0709783	0.770948	0.0390338	0.764136
1455481_PM_at	15931	15931	iduronate 2-sulfatase	Ids	2.40582e-06	0.486575	0.00858931	1.3217	0.136912	1.1694	4.99137e-07	0.429899
1457043_PM_at	381694	381694	beta 1,3-galactosyltransferase-like	B3galtl	0.000185572	0.485704	0.901921	1.01692	0.349994	0.864829	0.0981771	0.788875
1455368_PM_at	69035	69035	zinc finger, DHHC domain containing 3	Zdhhc3	9.24594e-05	0.483964	0.828255	0.973378	0.673087	1.06062	1.65408e-05	0.4148
1429104_PM_at	67803	67803	LIM domain containing 2	Limd2	5.77912e-06	0.482161	0.00444283	1.37825	0.434694	1.08502	0.00603726	0.737016
1436516_PM_at	68904	68904	abhydrolase domain containing 13	Abhd13	1.85624e-06	0.481739	0.447746	1.06513	0.0306437	1.24872	3.69782e-07	0.423722
1436816_PM_at	234865	234865	nucleoporin 133	Nup133	5.67273e-06	0.481687	0.00437881	0.712665	0.00699568	0.704529	1.21087e-06	0.424809
1454846_PM_at	105372	105372	UTP15, U3 small nucleolar ribonucleoprotein, homolog (yeast)	Utp15	9.97685e-05	0.479268	0.491716	0.915461	0.260519	1.17903	4.05525e-05	0.442564
1419459_PM_a_at	67075	67075	magnesium transporter 1	Magt1	1.21925e-05	0.478692	0.0215206	0.680691	0.463085	0.888132	1.53694e-06	0.400925
1426269_PM_at	20955	20955	vesicle-associated membrane protein 7	Vamp7	2.63072e-06	0.476657	0.257862	0.898969	0.248297	0.88558	5.12289e-07	0.417247
1423893_PM_x_at	11785	11785	amyloid beta (A4) precursor protein-binding, family B, member 1	Apbb1	0.000697369	0.474462	0.175312	0.780916	0.29848	1.23116	0.237557	0.818742
1429943_PM_at	74245	74245	chitobiase, di-N-acetyl-	Ctbs	0.00074067	0.474258	0.914106	1.01898	0.308562	1.22523	0.0565952	0.708979
1424894_PM_at	68328	68328	RAB13, member RAS oncogene family	Rab13	0.000192706	0.4741	0.483814	0.877598	0.00670169	0.51758	0.00066185	0.527865
1418398_PM_a_at	27027	27027	tetraspanin 32	Tspan32	0.000752619	0.473524	0.271866	1.21335	0.097957	0.713299	0.131854	0.768005
1417222_PM_a_at	71929	71929	transmembrane protein 123	Tmem123	0.000519239	0.472472	0.441377	1.14218	0.83339	1.04083	2.45026e-05	0.341165
1453135_PM_at	384061	384061	fibronectin type III domain containing 5	Fndc5	0.000491489	0.467473	0.188065	1.79315	0.441215	0.709543	0.721697	1.05867
1439007_PM_at	320438	320438	asparagine-linked glycosylation 6 homolog (yeast, alpha-1,3,-glucosyltransferase	Alg6	0.000177865	0.466915	0.0158659	0.630829	0.00928701	0.568372	0.00140111	0.558129
1427930_PM_at	216134	216134	pyridoxal (pyridoxine, vitamin B6) kinase	Pdxk	0.000555556	0.463144	0.248995	0.816369	0.0215025	0.607313	0.00725536	0.590245
1437143_PM_a_at	72736	72736	thioredoxin-related transmembrane protein 1	Tmx1	4.18607e-07	0.46269	0.0724093	0.823735	0.294283	0.888891	1.53255e-07	0.427096
1435020_PM_at	69554	69554	kelch domain containing 2	Klhdc2	0.000105465	0.461638	0.227737	0.83747	0.154822	1.26729	0.000430068	0.521374
1426913_PM_at	---	---	---	---	0.000569571	0.461479	0.000373427	0.418215	0.00942807	0.54599	0.649982	0.92734
1448623_PM_at	71929	71929	transmembrane protein 123	Tmem123	6.82511e-06	0.458214	0.138273	1.20188	0.605882	1.07016	4.70348e-07	0.358716
1418643_PM_at	66109	66109	tetraspanin 13	Tspan13	1.84159e-06	0.456323	0.00520142	1.37833	0.951461	1.00644	6.70887e-08	0.336576
1455904_PM_at	100217446 /// 14455	100217446 /// 14455	growth arrest specific 5 /// small nucleolar RNA, C/D box 47	Gas5 /// Snord47	0.0001684	0.452565	0.185366	1.22288	0.758491	1.05147	0.19313	0.820847
1429763_PM_at	98417	98417	cornichon homolog 4 (Drosophila)	Cnih4	8.81933e-06	0.452533	0.743788	0.96629	0.961113	1.00572	5.14452e-06	0.432061
1436570_PM_at	94212	94212	phosphoprotein associated with glycosphingolipid microdomains 1	Pag1	0.000529054	0.452209	0.0181795	1.83519	0.00954508	2.12189	0.00285319	0.53388
1455011_PM_at	170459	170459	StAR-related lipid transfer (START) domain containing 4	Stard4	5.7388e-05	0.450645	0.0152981	0.69618	0.583816	0.923412	0.00641239	0.654592
1444769_PM_at	21778	21778	Testis expressed gene 9	Tex9	0.000496718	0.450425	0.42917	1.14396	0.549771	0.893116	0.000237852	0.416948
1426367_PM_at	69008	69008	calcium binding protein 39-like	Cab39l	3.83882e-07	0.449319	0.295801	0.89324	0.777965	0.968029	1.61156e-08	0.33695
1423608_PM_at	16431	16431	integral membrane protein 2A	Itm2a	7.85603e-05	0.449133	0.0630562	0.762039	0.619788	0.927719	0.00118506	0.565635
1445492_PM_at	---	---	---	---	0.00138135	0.448518	0.727363	1.08693	0.0118393	0.460541	0.00271326	0.483383
1434313_PM_at	57895	57895	coiled-coil domain containing 126	Ccdc126	0.000406178	0.448424	0.108979	1.37107	0.306855	1.24086	0.462223	0.884857
1424824_PM_at	105439	105439	SLAIN motif family, member 1	Slain1	0.00015402	0.448337	0.00127985	0.45623	0.99786	0.999448	0.29541	1.16956
1426043_PM_a_at	12335	12335	calpain 3	Capn3	0.000279539	0.446026	0.945645	1.01279	0.913834	1.02263	0.981513	0.99635
1449966_PM_s_at	69008	69008	calcium binding protein 39-like	Cab39l	6.8253e-07	0.444376	0.000807415	0.692484	0.0230166	0.788641	1.11697e-07	0.379318
1430313_PM_at	77739	77739	ADAMTS-like 1	Adamtsl1	0.000686665	0.442929	0.504995	1.35883	0.509109	1.36916	1.06122e-05	0.265487
1429240_PM_at	170459	170459	StAR-related lipid transfer (START) domain containing 4	Stard4	2.12734e-05	0.441445	0.00775694	0.685444	0.199997	0.837582	0.000975062	0.596653
1415780_PM_a_at	67416	67416	armadillo repeat containing, X-linked 2	Armcx2	0.000953414	0.439119	0.104656	0.721867	0.00844701	0.517151	0.00728973	0.546032
1423873_PM_at	67207	67207	LSM1 homolog, U6 small nuclear RNA associated (S. cerevisiae)	Lsm1	9.2523e-09	0.430821	0.41366	0.947536	0.784704	1.01993	2.77677e-08	0.46844
1420856_PM_a_at	71835	71835	LanC (bacterial lantibiotic synthetase component C)-like 2	Lancl2	0.000324409	0.430516	0.648056	1.10158	0.913135	0.974939	0.0361025	0.676091
1454671_PM_at	231070	231070	insulin induced gene 1	Insig1	0.00128518	0.425926	0.0375333	0.624135	0.150983	0.708881	0.722965	1.07511
1426288_PM_at	228357	228357	low density lipoprotein receptor-related protein 4	Lrp4	0.00154364	0.425113	0.868497	1.06403	0.748263	1.13679	0.146059	0.725922
1428510_PM_at	330814	330814	latrophilin 1	Lphn1	2.27751e-05	0.420816	0.934207	1.01692	0.368862	0.818643	3.59598e-05	0.439121
1427119_PM_at	20731	20731	serine peptidase inhibitor, Kazal type 4	Spink4	0.000389582	0.419843	0.000114502	2.73852	0.021941	1.6741	6.48616e-05	0.340958
1453287_PM_at	67434	67434	ankyrin repeat domain 33B	Ankrd33b	0.000914581	0.417245	0.134758	1.45109	0.819922	1.06143	0.0092913	0.541996
1423745_PM_at	67826	67826	synaptosomal-associated protein, 47	Snap47	0.00160474	0.415595	0.00532579	2.07812	0.0837008	1.56737	0.000752116	0.377406
1427339_PM_at	230810	230810	solute carrier family 30 (zinc transporter), member 2	Slc30a2	0.000184971	0.414424	0.294624	0.747512	0.194753	0.676051	0.000952898	0.489338
1428819_PM_at	13589	13589	microtubule-associated protein, RP/EB family, member 1	Mapre1	2.70959e-07	0.406126	0.338423	0.913308	0.210457	0.874379	1.23697e-06	0.460921
1449031_PM_at	12705	12705	Cbp/p300-interacting transactivator with Glu/Asp-rich carboxy-terminal domain 1	Cited1	0.000483395	0.405765	0.668965	1.18974	0.585057	1.2624	1.46385e-05	0.257768
1417575_PM_at	68149	68149	OTU domain, ubiquitin aldehyde binding 2	Otub2	1.99746e-05	0.40398	0.00173261	2.25442	0.560252	0.879634	0.077121	0.779585
1427628_PM_at	21607	21607	T-cell receptor beta, variable 8.2	Tcrb-V8.2	0.000130448	0.402683	0.529462	0.823988	0.10537	0.572875	0.000810666	0.485082
1449303_PM_at	75747	75747	Sestrin 3	Sesn3	3.96469e-05	0.401327	0.844837	1.04657	0.240114	0.738778	0.000380714	0.497302
1438404_PM_at	108089	108089	ring finger protein 144A	Rnf144a	0.000138357	0.396478	0.196899	0.743615	0.0917936	0.646042	0.000459309	0.450181
1418206_PM_at	64136	64136	stromal cell-derived factor 2-like 1	Sdf2l1	0.000642569	0.394744	0.00403984	0.489461	0.0708442	0.643088	0.000321964	0.362231
1424394_PM_at	114679	114679	selenoprotein M	Selm	0.000574363	0.392927	0.534467	0.73065	0.895621	0.934193	0.00352094	0.485324
1439101_PM_at	213435	213435	myosin light chain kinase 3	Mylk3	3.67214e-05	0.392694	0.2387	1.32402	0.525849	0.853195	0.108245	0.781776
1450969_PM_at	66904	66904	propionyl Coenzyme A carboxylase, beta polypeptide	Pccb	4.12359e-07	0.388713	0.191807	0.883389	0.0687178	0.817834	2.6727e-08	0.291432
1435148_PM_at	11932	11932	ATPase, Na+/K+ transporting, beta 2 polypeptide	Atp1b2	2.55159e-06	0.370264	0.268596	2.09201	0.973525	1.02191	1.7506e-05	0.44437
1451195_PM_a_at	72736	72736	thioredoxin-related transmembrane protein 1	Tmx1	2.5185e-06	0.362803	0.836835	0.976083	0.343603	0.880719	1.63626e-05	0.434882
1449606_PM_at	56743	56743	Linker for activation of T cells family, member 2	Lat2	1.11471e-06	0.361036	0.916535	0.987605	0.449382	1.10707	4.92332e-06	0.416911
1427329_PM_a_at	16019	16019	immunoglobulin heavy chain 6 (heavy chain of IgM)	Igh-6	0.00141764	0.353562	0.559787	0.844997	0.976581	0.99069	0.669089	0.897643
1451122_PM_at	319554	319554	isopentenyl-diphosphate delta isomerase	Idi1	0.000148011	0.348095	0.000952667	0.434456	0.299631	1.25504	0.083615	0.701113
1423787_PM_at	234865	234865	nucleoporin 133	Nup133	1.00065e-05	0.347419	0.0428549	0.722413	0.00729025	0.593735	1.21257e-05	0.35496
1449007_PM_at	12228 /// 654432	12228 /// 654432	B-cell translocation gene 3 /// B-cell translocation gene 3 pseudogene	Btg3 /// Gm7334	0.000689725	0.341718	0.0486096	0.46185	0.0605956	0.454718	0.0111233	0.495904
1434751_PM_at	15931	15931	iduronate 2-sulfatase	Ids	1.06492e-05	0.33648	0.0486201	1.44656	0.616635	1.09996	3.60532e-05	0.385316
1440837_PM_at	15002	15002	histocompatibility 2, O region beta locus	H2-Ob	0.000835849	0.325591	0.00370604	3.08196	0.0858414	1.89517	0.000945974	0.331694
1435413_PM_x_at	68045	68045	RIKEN cDNA 2700060E02 gene	2700060E02Rik	1.42381e-08	0.317168	0.194875	1.11943	0.883374	0.986385	2.73056e-08	0.339893
1423804_PM_a_at	319554	319554	isopentenyl-diphosphate delta isomerase	Idi1	0.000178552	0.306775	0.00179416	0.417307	0.459734	1.20092	0.102453	0.683335
1428397_PM_at	93961	93961	UDP-Gal:betaGlcNAc beta 1,3-galactosyltransferase, polypeptide 5	B3galt5	0.000368483	0.296716	0.114338	1.52485	0.067898	0.573113	0.253219	0.748465
1426169_PM_a_at	56743	56743	linker for activation of T cells family, member 2	Lat2	6.26681e-10	0.294773	0.163135	0.893455	0.5954	0.955424	3.75068e-10	0.27765
1448238_PM_at	68045	68045	RIKEN cDNA 2700060E02 gene	2700060E02Rik	4.28991e-09	0.284145	0.0654404	1.16936	0.573751	1.05082	1.10445e-08	0.316459
1437450_PM_x_at	68045	68045	RIKEN cDNA 2700060E02 gene	2700060E02Rik	1.25065e-07	0.278566	0.19663	1.18729	0.546024	1.09022	4.53736e-07	0.3243
1438940_PM_x_at	15312	15312	high mobility group nucleosomal binding domain 1	Hmgn1	0.000332501	0.277136	0.0479564	0.170409	0.138866	0.272883	7.82513e-05	0.217333
1433673_PM_at	432582	432582	RIKEN cDNA E130309D14 gene	E130309D14Rik	0.000241446	0.275239	0.240331	0.657655	0.200348	0.605352	0.00617086	0.441468
1422817_PM_at	14729	14729	glycoprotein 5 (platelet)	Gp5	2.82726e-05	0.273473	0.827522	1.06788	0.251953	1.46828	0.00392296	0.501717
1456119_PM_at	108071	108071	glutamate receptor, metabotropic 5	Grm5	0.000947535	0.263497	0.37567	1.31719	0.397052	1.34177	0.311761	0.728788
1422495_PM_a_at	15312	15312	high mobility group nucleosomal binding domain 1	Hmgn1	0.000129834	0.257074	0.0830906	0.227902	0.14272	0.286032	3.32837e-05	0.204445
1455272_PM_at	108071	108071	glutamate receptor, metabotropic 5	Grm5	0.000439329	0.253898	0.0969768	1.65363	0.332597	1.36908	0.183799	0.674889
1455897_PM_x_at	15312	15312	high mobility group nucleosomal binding domain 1	Hmgn1	3.38158e-05	0.224696	0.0550743	0.156231	0.109533	0.216445	3.8121e-06	0.151655
1420401_PM_a_at	56089	56089	receptor (calcitonin) activity modifying protein 3	Ramp3	0.00136211	0.214083	0.268222	2.29885	0.979377	0.980289	0.000224517	0.14238
1424882_PM_a_at	70021	70021	5'-nucleotidase domain containing 2	Nt5dc2	4.65258e-05	0.164954	0.000407552	0.222983	0.00117824	0.233361	0.00153644	0.311806
