# Supplementary material for: Multiple Regulatory Roles of the Mouse Transmembrane Adaptor Protein NTAL in Gene Transcription and Mast Cell Physiology
Source: PLoS One. 2014 Aug 25;9(8):e105539. doi: 10.1371/journal.pone.0105539 (PMC4143283; doi:10.1371/journal.pone.0105539)
Supplement: Table S3 — Differentially expressed gene transcripts in Ag-activated NTAL KO cell when compared with Ag-activated WT cells. The table represents a list of probe sets for the corresponding genes that were up- or down-regulated in Ag-activated NTAL KO cells when compared to the corresponding activated WT cells and passed the filter of FDR <0.1 and 1.8 fold change (ratio). Probe sets are sorted in ratio descending order. Those probe sets that also show significant up- or down-regulation in NTAL KD cells are in bold. For comparison purposes (in grey) are shown p-values and ratios of the selected probe sets from comparison of activated NTAL KD cells vs activated WT pLKO cells, nonactivated NTAL KO cells vs nonactivated WT cells, and nonactivated NTAL KD cells vs nonactivated WT pLKO cells. (XLSX) [file pone.0105539.s003.xlsx]

## Sheet: S3_KOvsWT 2h
Table S3: Differentially expressed gene transcripts in Ag-activated NTAL KO cells when compared with Ag-activated WT cells
Probeset ID	Entrez Gene	Entrez Gene	Gene Title	Gene Symbol	p-value	Ratio	p-value	Ratio	p-value	Ratio	p-value	Ratio
					KO vs WT	KO vs WT	KD vs pLKO	KD vs pLKO	KO vs WT	KO vs WT	KD vs pLKO	KD vs pLKO
					2 h vs 2 h	2 h vs 2 h	2 h vs 2 h	2 h vs 2 h	0 h vs 0 h	0 h vs 0 h	0 h vs 0 h	0 h vs 0 h
1417818_PM_at	97064	97064	WW domain containing transcription regulator 1	Wwtr1	4.71651e-05	6.76196	0.849124	0.95162	3.18109e-05	5.9747	0.913069	0.971959
1417817_PM_a_at	97064	97064	WW domain containing transcription regulator 1	Wwtr1	9.61702e-07	6.73687	0.400638	0.877922	0.000167039	2.67643	0.708534	0.944467
1437155_PM_a_at	97064	97064	WW domain containing transcription regulator 1	Wwtr1	7.05158e-07	5.65684	0.290817	0.842673	0.000276577	2.24435	0.982087	1.00355
1439568_PM_at	268527	268527	gene regulated by estrogen in breast cancer protein	Greb1	0.000191923	5.09456	0.799665	1.07154	6.05291e-06	8.52523	0.303299	0.750532
1435910_PM_at	60527	60527	fatty acid desaturase 3	Fads3	0.000260716	5.09231	0.396444	0.806156	0.353721	1.30785	0.936719	1.02003
1449838_PM_at	11572	11572	cysteine-rich secretory protein 3	Crisp3	0.000355121	4.81186	0.0599729	0.827511	0.0948889	1.73935	0.0160228	0.77362
1419593_PM_at	268527	268527	gene regulated by estrogen in breast cancer protein	Greb1	7.23561e-05	4.6724	0.635374	1.11559	2.84435e-06	7.07529	0.311756	0.788337
1452389_PM_at	21940	21940	CD27 antigen	Cd27	6.21732e-06	4.53496	0.482316	0.884907	0.804402	1.04358	0.593095	0.911615
1433768_PM_at	72333	72333	palladin, cytoskeletal associated protein	Palld	0.000349643	4.45067	0.469273	1.20763	0.00110236	3.15664	0.624983	1.13493
1456796_PM_at	30927	30927	snail homolog 3 (Drosophila)	Snai3	2.84525e-05	4.23464	0.838884	0.963861	0.714332	1.07373	0.531723	1.12093
1440206_PM_at	109202	109202	RIKEN cDNA A930024E05 gene	A930024E05Rik	8.4176e-06	4.12203	0.170784	1.26858	0.0895913	1.3536	0.286279	1.19953
1429549_PM_at	373864	373864	collagen, type XXVII, alpha 1	Col27a1	1.04984e-05	4.01751	0.0316989	1.49133	0.240442	1.22493	0.968211	0.993397
1453328_PM_at	72545	72545	RIKEN cDNA 2700008G24 gene	2700008G24Rik	0.000203894	3.89403	0.833478	1.0493	0.00229968	2.41414	0.772621	1.06844
1439205_PM_at	18019	18019	nuclear factor of activated T-cells, cytoplasmic, calcineurin-dependent 2	Nfatc2	7.35368e-06	3.84569	0.880616	1.02045	0.156467	1.2631	0.705055	0.950112
1427228_PM_at	72333	72333	palladin, cytoskeletal associated protein	Palld	0.000124014	3.81581	0.720995	1.07898	0.00175927	2.34105	0.549464	0.879756
1449229_PM_a_at	53886	53886	cyclin-dependent kinase-like 2 (CDC2-related kinase)	Cdkl2	4.43928e-05	3.66832	0.157665	1.3116	0.000130392	2.79207	0.400318	1.16944
1440085_PM_at	245527	245527	ectodysplasin A2 receptor	Eda2r	0.000688668	3.62018	0.0926395	1.32598	0.992128	0.997402	0.0426806	1.42056
1452411_PM_at	214345	214345	leucine rich repeat containing 1	Lrrc1	1.4881e-05	3.58203	0.926894	1.01473	0.0012109	1.96014	0.0418094	1.43137
1448377_PM_at	20568	20568	secretory leukocyte peptidase inhibitor	Slpi	0.000374567	3.54294	0.189419	1.36843	5.43663e-05	4.15417	0.475548	1.18015
1428960_PM_at	71233	71233	enkurin, TRPC channel interacting protein	Enkur	0.0009244	3.51329	0.1963	0.753899	0.230085	1.38027	0.125755	0.711587
1434322_PM_at	231830	231830	MICAL-like 2	Micall2	0.000329887	3.46626	0.59474	0.892907	0.236867	1.31199	0.851234	1.0405
1455058_PM_at	210376	210376	myotubularin related protein 9	Mtmr9	4.72158e-05	3.41389	0.930483	0.990875	0.0103913	1.73332	0.789825	1.02845
1417707_PM_at	100637	100637	NEDD4 binding protein 2-like 1	N4bp2l1	0.000613198	3.2305	0.00043569	2.8918	0.00288	2.3271	0.277516	1.27773
1418240_PM_at	14469	14469	guanylate binding protein 2	Gbp2	0.000803146	3.21243	0.00506555	0.514614	0.000763742	2.89136	0.0757407	0.688467
1458888_PM_at	100036768	100036768	predicted gene 11696	Gm11696	1.15555e-05	3.049	0.178187	1.20979	0.187186	1.20471	0.532058	1.08918
1435906_PM_x_at	14469	14469	guanylate binding protein 2	Gbp2	0.000600412	3.00523	0.00428664	0.564233	0.00073191	2.65631	0.100202	0.750848
1428027_PM_at	387173	387173	microRNA 155	Mir155	0.000149393	2.95346	0.0506377	0.686417	0.373165	1.1726	0.782569	1.0497
1436544_PM_at	231287	231287	ATPase, class V, type 10D	Atp10d	0.00087828	2.79133	0.513315	0.887552	0.000431193	2.75775	0.0419239	0.666026
1417965_PM_at	101476	101476	pleckstrin homology domain containing, family A (phosphoinositide binding specif	Plekha1	5.37251e-05	2.73388	0.993043	0.998884	0.00024936	2.12678	0.0795234	1.27354
1459713_PM_s_at	101772	101772	anoctamin 1, calcium activated chloride channel	Ano1	0.000198524	2.72748	0.367474	0.856803	0.298569	1.19651	0.0668252	0.715755
1452254_PM_at	210376	210376	myotubularin related protein 9	Mtmr9	0.000730469	2.6708	0.566106	1.05878	0.0501895	1.56018	0.490273	1.07134
1448978_PM_at	53972	53972	neuronal guanine nucleotide exchange factor	Ngef	5.94124e-05	2.57578	0.162048	1.15729	0.71696	1.05273	0.295566	1.11297
1449219_PM_at	60527	60527	fatty acid desaturase 3	Fads3	7.20507e-08	2.53896	0.00985069	1.18071	0.249295	1.08521	0.325297	1.05646
1421560_PM_at	30927	30927	snail homolog 3 (Drosophila)	Snai3	0.000505228	2.52262	0.42857	0.889733	0.716686	0.937905	0.664266	0.938574
1416579_PM_a_at	17075	17075	epithelial cell adhesion molecule	Epcam	3.56775e-05	2.52206	0.729186	0.956829	0.618827	1.06568	0.0885852	1.26129
1416983_PM_s_at	56458	56458	forkhead box O1	Foxo1	4.44715e-05	2.50045	0.250198	1.16261	0.0205029	1.40667	0.318021	1.13862
1436540_PM_at	387247	387247	microRNA let7d	Mirlet7d	0.000815971	2.49582	0.889405	0.976203	0.12247	1.35054	0.370578	1.17116
1448546_PM_at	192678	192678	Ras association (RalGDS/AF-6) domain family member 3	Rassf3	0.000520943	2.44969	0.221599	0.808118	0.898386	1.02188	0.781752	0.954391
1456857_PM_at	66236	66236	RIKEN cDNA 1500011B03 gene	1500011B03Rik	0.00046574	2.40317	0.393876	1.15233	2.84713e-05	2.9772	0.270759	1.20357
1453191_PM_at	373864	373864	collagen, type XXVII, alpha 1	Col27a1	4.32846e-05	2.38187	0.566014	1.07303	0.066453	1.27461	0.311927	1.13457
1419985_PM_s_at	52570	52570	coiled-coil domain containing 69	Ccdc69	0.000238713	2.38152	0.00758386	1.56849	0.945413	1.01025	0.34288	1.14661
1420481_PM_at	94218	94218	cyclin M3	Cnnm3	0.000178101	2.31795	0.0468257	1.25656	0.0210603	1.45311	0.0209358	1.31613
1456061_PM_at	243374	243374	GTPase, IMAP family member 8	Gimap8	0.00031584	2.30585	0.869129	1.02038	0.0015772	1.84144	0.114579	1.22752
1428651_PM_at	75785	75785	kelch-like 24 (Drosophila)	Klhl24	0.00089676	2.30337	0.00140953	1.99067	0.00304479	1.87127	0.164354	1.27434
1452106_PM_at	114249	114249	nephronectin	Npnt	0.000436717	2.24373	0.0117106	0.729686	0.261318	1.19454	0.497121	1.0761
1434501_PM_at	241525	241525	yippee-like 4 (Drosophila)	Ypel4	0.000315961	2.23617	0.0582717	0.772188	3.03003e-05	2.59206	0.981486	1.00291
1444587_PM_at	105188	105188	expressed sequence AI481207	AI481207	0.000596476	2.23499	0.000411361	0.47021	0.670963	0.936087	0.853008	0.971702
1436219_PM_at	108654	108654	RIKEN cDNA 4933403F05 gene	4933403F05Rik	0.000109509	2.22648	0.887442	1.01718	0.364675	1.12256	0.390645	1.11079
1458330_PM_x_at	94218	94218	Cyclin M3	Cnnm3	0.000807455	2.21485	0.167808	1.18134	0.0330211	1.47606	0.0220424	1.35068
1427447_PM_a_at	110253	110253	TRIO and F-actin binding protein	Triobp	0.000245965	2.19531	0.23721	1.17982	0.614409	0.933718	0.321579	1.14717
1424892_PM_at	22757	22757	zinc finger with KRAB and SCAN domains 5	Zkscan5	0.000731505	2.13839	0.448814	1.1223	0.0484019	1.38552	0.571125	1.08955
1455661_PM_at	791294	791294	predicted gene 9958	Gm9958	0.000357711	2.12556	0.275843	1.16461	0.00325428	1.64426	0.0096661	1.51477
1435027_PM_at	76899	76899	golgi autoantigen, golgin subfamily a, 1	Golga1	2.42319e-05	2.09582	0.266094	0.894426	0.0089125	1.35244	0.163368	1.15286
1445421_PM_at	---	---	---	---	0.000867654	2.08924	0.620964	0.928553	0.0197984	1.48714	0.476389	0.898147
1422552_PM_at	67874	67874	reprimo, TP53 dependent G2 arrest mediator candidate	Rprm	0.000540427	2.08637	0.965973	1.00545	0.000620706	1.91164	0.917885	0.986939
1426965_PM_at	76108	76108	RAS related protein 2a	Rap2a	0.000371222	2.08421	0.280352	0.862745	0.00509599	1.57345	0.153697	1.22048
1449520_PM_at	209683	209683	tetratricopeptide repeat domain 28	Ttc28	0.000568228	2.07392	0.015413	0.678883	0.000973206	1.83571	0.053782	0.746757
1417535_PM_at	66822	66822	F-box protein 25	Fbxo25	3.41822e-05	2.05847	0.0115375	1.33913	0.087049	1.19878	0.645742	1.04667
1419221_PM_a_at	51791	51791	regulator of G-protein signaling 14	Rgs14	0.000441848	2.05374	0.0474206	1.32154	0.286245	1.15732	0.942633	1.00924
1455045_PM_at	27364	27364	serine racemase	Srr	0.000174005	2.03658	0.0137559	1.39912	0.00434829	1.50723	0.315105	1.12835
1452888_PM_at	73747	73747	RIKEN cDNA 1110034G24 gene	1110034G24Rik	0.000726947	2.03536	0.527126	1.08438	0.00342497	1.66763	0.0029578	1.60164
1417846_PM_at	29869	29869	Unc-51 like kinase 2 (C. elegans)	Ulk2	0.000397749	2.03315	0.0822859	1.24004	0.0189303	1.41918	0.0139081	1.38921
1418978_PM_at	57230	57230	SAP30 binding protein	Sap30bp	0.000484423	2.02917	0.638089	0.948386	0.0390479	1.35834	0.145877	0.84243
1455073_PM_at	71891	71891	cytidine and dCMP deaminase domain containing 1	Cdadc1	0.00013411	2.02069	0.0832534	1.23309	0.0268693	1.32414	0.0617115	1.25705
1455878_PM_at	70036	70036	RIKEN cDNA 2700023E23 gene	2700023E23Rik	0.000853251	2.01623	0.13485	0.816287	0.561138	0.920188	0.161019	0.82776
1428416_PM_at	67306	67306	family with sequence similarity 164, member A	Fam164a	4.17052e-05	2.0136	0.65066	0.958343	0.00958824	1.34934	0.883567	0.986393
1459108_PM_a_at	208146	208146	YEATS domain containing 2	Yeats2	0.000326226	1.99822	0.786903	0.971008	0.0712273	1.27392	0.00150621	1.56079
1440635_PM_at	72333	72333	palladin, cytoskeletal associated protein	Palld	1.27052e-05	1.99364	0.53052	1.05275	0.0450823	1.20591	0.324693	1.08528
1444704_PM_at	---	---	---	---	8.92352e-05	1.97147	0.573491	0.942986	0.00804706	1.38624	0.0762366	0.820379
1435172_PM_at	13813	13813	eomesodermin homolog (Xenopus laevis)	Eomes	9.70893e-05	1.96632	0.884387	0.984966	0.0110261	1.36419	0.659631	0.954976
1416451_PM_s_at	63856	63856	TAF8 RNA polymerase II, TATA box binding protein (TBP)-associated factorq	Taf8	0.000352323	1.96464	0.0134767	1.41412	0.144627	1.20508	0.877345	0.981547
1434271_PM_at	230101	230101	glucosidase beta 2	Gba2	0.000355756	1.94823	0.486049	1.08804	0.0280154	1.34591	0.485631	0.919006
1431469_PM_a_at	67393	67393	CXXC finger 5	Cxxc5	0.000685834	1.94719	0.0468947	1.26065	0.207361	1.18929	0.00342174	1.46869
1460276_PM_a_at	24100	24100	transmembrane protein, adipocyte asscociated 1	Tpra1	0.000381055	1.94665	0.156577	1.18395	0.011609	1.4307	0.305301	1.12682
1438407_PM_at	319901	319901	dermatan sulfate epimerase-like	Dsel	0.000167788	1.94573	0.0119331	1.37909	0.00605264	1.43649	0.00485348	1.45585
1443891_PM_at	19364	19364	RAD51-like 3 (S. cerevisiae)	Rad51l3	0.00084352	1.94472	0.243937	1.17506	0.198738	1.19625	0.13674	1.23409
1423573_PM_at	57357	57357	steroid 5 alpha-reductase 3	Srd5a3	0.000913114	1.9396	0.0414476	1.35587	0.000305554	1.97939	0.0794576	1.29034
1425264_PM_s_at	17196	17196	myelin basic protein	Mbp	0.000366129	1.93959	0.883881	0.985705	0.00590935	1.49631	0.754722	1.03134
1425940_PM_a_at	72475	72475	single-stranded DNA binding protein 3	Ssbp3	7.40165e-05	1.93626	0.0844695	0.832941	0.137172	1.16713	0.110971	0.846148
1421911_PM_at	20847	20847	signal transducer and activator of transcription 2	Stat2	0.000191335	1.93188	0.0119052	1.38152	0.487256	1.08028	0.0476642	1.27049
1448104_PM_at	104776	104776	aldehyde dehydrogenase family 6, subfamily A1	Aldh6a1	0.000173771	1.9239	0.00016585	1.69105	0.00149888	1.55992	0.197231	1.13802
1418968_PM_at	12421	12421	RB1-inducible coiled-coil 1	Rb1cc1	0.000803145	1.91925	0.00385536	1.55836	0.0125896	1.46248	0.00344144	1.57076
1435547_PM_at	239719	239719	MKL/myocardin-like 2	Mkl2	0.000545765	1.9167	0.022485	1.34779	0.883609	1.01833	0.00162277	1.59473
1415791_PM_at	80751	80751	ring finger protein 34	Rnf34	2.01352e-05	1.91489	0.00409667	0.806433	0.0196091	1.25777	0.0419963	0.871892
1443722_PM_at	---	---	---	---	0.000104125	1.9087	0.924194	1.00895	0.359791	1.09847	0.299345	1.10484
1418265_PM_s_at	16363	16363	interferon regulatory factor 2	Irf2	0.000531893	1.88214	0.0243071	1.3578	0.0709776	1.26404	0.386054	1.11163
1436524_PM_at	100503392 /// 107243	100503392 /// 107243	RIKEN cDNA 4833438C02 gene /// hypothetical LOC100503392	4833438C02Rik /// LOC100503392	0.000687687	1.88175	0.551036	1.07649	0.167351	1.19626	0.0650966	1.2783
1427243_PM_at	100532	100532	RELT-like 1	Rell1	0.000548244	1.87596	0.52357	1.08019	0.141877	1.20355	0.71471	1.0449
1424952_PM_at	68095	68095	OCIA domain containing 1	Ociad1	0.000910737	1.87426	0.153074	0.834027	8.02132e-06	2.66457	0.485413	0.918178
1455334_PM_at	330788	330788	zinc finger protein 866	Zfp866	0.000112073	1.85331	0.429931	0.926976	0.039161	1.2474	0.0278689	1.26404
1452873_PM_at	74753	74753	RIKEN cDNA 5830415F09 gene	5830415F09Rik	0.000209702	1.84823	0.167726	1.14169	0.240477	1.13471	0.346955	1.09215
1454996_PM_at	72552	72552	hydroxysteroid dehydrogenase like 1	Hsdl1	0.000332389	1.84595	0.882534	0.983943	0.556826	1.06702	0.666231	1.04858
1436188_PM_a_at	234593	234593	N-myc downstream regulated gene 4	Ndrg4	0.000364435	1.83976	0.386137	1.10207	0.646874	1.05203	0.223492	0.870289
1452180_PM_at	269424	269424	PHD finger protein 17	Phf17	0.00020259	1.80858	0.721864	1.03361	0.3385	1.10252	0.702529	0.965138
1428974_PM_s_at	93730	93730	leucine zipper transcription factor-like 1	Lztfl1	0.000511732	1.8068	0.407477	1.09749	0.0273263	1.31985	0.953361	1.00648
1452287_PM_at	17690	17690	Musashi homolog 1(Drosophila)	Msi1	0.000801685	1.80428	0.899847	1.01436	0.000124732	1.94774	0.910394	0.987331
1424441_PM_at	26569	26569	solute carrier family 27 (fatty acid transporter), member 4	Slc27a4	0.000761225	1.80393	0.662614	1.05274	0.827903	1.02585	0.820774	1.02696
1454617_PM_at	105171	105171	arrestin domain containing 3	Arrdc3	0.000236069	0.550418	0.726724	0.967923	0.642262	1.04905	0.0902928	0.844639
1416858_PM_a_at	30795	30795	FK506 binding protein 3	Fkbp3	0.00066461	0.54891	0.0876673	0.814473	0.000338433	0.556834	0.0252035	0.753213
1428144_PM_at	71735	71735	leucine-rich repeats and WD repeat domain containing 1	Lrwd1	0.000266177	0.547737	0.0473919	0.795973	0.00450243	0.695143	0.152423	0.854521
1455927_PM_x_at	67711	67711	Non-SMC element 1 homolog (S. cerevisiae)	Nsmce1	0.000174456	0.546707	0.00520333	0.7792	0.0431624	0.796146	0.00714323	0.78929
1436121_PM_a_at	67711	67711	non-SMC element 1 homolog (S. cerevisiae)	Nsmce1	0.000124586	0.546687	0.00584966	0.785479	0.350313	0.911001	0.00541573	0.783053
1423581_PM_at	18108	18108	N-myristoyltransferase 2	Nmt2	1.92136e-05	0.542096	0.0451357	1.15457	0.00106754	0.710645	0.386041	1.0591
1449855_PM_s_at	50933 /// 93841	50933 /// 93841	ubiquitin carboxyl-terminal esterase L3 (ubiquitin thiolesterase) /// ubiquitin	Uchl3 /// Uchl4	1.3484e-05	0.541664	0.113139	1.08212	0.670036	1.03445	0.479826	0.967022
1455032_PM_at	227210	227210	cyclin Y-like 1	Ccnyl1	0.000695167	0.535388	0.0272656	1.31617	0.814882	0.971536	0.0477113	1.27194
1435826_PM_at	58186	58186	RAD18 homolog (S. cerevisiae)	Rad18	0.00057757	0.534492	0.0257045	0.73893	0.00259523	0.634701	0.574711	0.934371
1441796_PM_at	66488	66488	Family with sequence similarity 136, member A	Fam136a	0.000195661	0.534146	0.111914	1.19396	0.178426	0.862892	0.353872	1.1044
1418737_PM_at	66401	66401	nudix (nucleoside diphosphate linked moiety X)-type motif 2	Nudt2	0.00011992	0.526778	0.574926	1.05883	0.000136984	0.568724	0.836838	0.979359
1427441_PM_a_at	20917	20917	succinate-Coenzyme A ligase, GDP-forming, beta subunit	Suclg2	0.000287954	0.521396	0.25688	0.906167	0.00352167	0.655174	0.68167	0.965886
1448548_PM_at	68842	68842	tubby like protein 4	Tulp4	0.000394049	0.520625	0.0948371	0.808301	0.39146	0.901335	0.209567	0.856248
1438009_PM_at	319171 /// 665433	319171 /// 665433	predicted gene 11276 /// histone cluster 1, H2ao	Gm11276 /// Hist1h2ao	7.69831e-05	0.51756	0.0162305	0.760627	0.0135612	0.753289	0.119707	0.849734
1451180_PM_a_at	68106	68106	5'-nucleotidase, cytosolic III-like	Nt5c3l	0.000699099	0.515777	0.886761	0.981631	0.000441992	0.533384	0.0956368	0.793068
1424648_PM_at	67042	67042	intraflagellar transport 27 homolog (Chlamydomonas)	Ift27	5.93656e-05	0.515574	0.323583	0.907206	0.000236982	0.60452	0.58945	0.94897
1420637_PM_at	110639	110639	phosphoribosyl pyrophosphate synthetase 2	Prps2	0.00055042	0.513755	0.856232	1.02327	0.000583325	0.553654	0.191827	1.18823
1424277_PM_at	73738	73738	HAUS augmin-like complex, subunit 7	Haus7	0.000882764	0.513018	0.316312	0.870327	5.83618e-05	0.434541	0.944411	1.00948
1423293_PM_at	68275	68275	replication protein A1	Rpa1	0.000160483	0.512244	0.00550248	0.69223	0.00146849	0.637922	0.0844077	0.816533
1435841_PM_s_at	20917	20917	succinate-Coenzyme A ligase, GDP-forming, beta subunit	Suclg2	0.00079753	0.510778	0.0467444	0.748121	0.00363601	0.616792	0.688058	1.05488
1417488_PM_at	14283	14283	fos-like antigen 1	Fosl1	0.000235941	0.508412	0.198048	1.15075	0.281648	0.879303	0.750542	1.03398
1421207_PM_at	16878	16878	leukemia inhibitory factor	Lif	0.000573906	0.507142	0.000480382	1.77944	0.0944722	1.2625	0.158265	1.19538
1424831_PM_at	234577	234577	copine II	Cpne2	0.000408203	0.500751	0.130179	1.22474	0.000196618	0.508016	0.0844702	1.26496
1415950_PM_a_at	23980	23980	phosphatidylethanolamine binding protein 1	Pebp1	0.000357327	0.493033	0.388038	0.894047	1.95812e-05	0.412105	0.207139	0.84617
1416859_PM_at	30795	30795	FK506 binding protein 3	Fkbp3	0.000229228	0.492783	0.161411	0.837612	0.000180441	0.521197	0.0875286	0.801448
1459981_PM_s_at	229675	229675	rosbin, round spermatid basic protein 1	Rsbn1	0.000689774	0.484696	0.348239	0.888713	0.984747	0.997269	0.38665	0.897135
1422520_PM_at	18040	18040	neurofilament, medium polypeptide	Nefm	0.000900448	0.479433	0.0641075	0.740335	0.586729	0.921445	0.319165	1.16467
1436708_PM_x_at	17217	17217	minichromosome maintenance deficient 4 homolog (S. cerevisiae)	Mcm4	0.000268987	0.470471	0.109193	0.810751	0.000262785	0.507953	0.207429	0.851093
1449268_PM_at	14583	14583	glutamine fructose-6-phosphate transaminase 1	Gfpt1	0.000351775	0.470341	0.148076	1.19287	0.353165	1.13841	0.625927	1.0585
1452534_PM_a_at	97165	97165	high mobility group box 2	Hmgb2	0.000414698	0.462402	0.194057	0.825668	0.0771949	0.763383	0.0585734	0.746588
1428306_PM_at	74747	74747	DNA-damage-inducible transcript 4	Ddit4	5.91074e-05	0.457288	0.257368	0.895863	0.922308	0.988839	0.79457	0.97574
1437194_PM_x_at	71735	71735	leucine-rich repeats and WD repeat domain containing 1	Lrwd1	7.17639e-05	0.456473	0.122341	0.826292	0.0165399	0.724724	0.004313	0.664848
1425177_PM_at	20425	20425	serine hydroxymethyltransferase 1 (soluble)	Shmt1	0.000423883	0.450999	0.515416	1.10116	0.0175927	0.670312	0.426434	1.12571
1429570_PM_at	74568	74568	mixed lineage kinase domain-like	Mlkl	0.000184106	0.446962	0.016152	1.44931	0.000168028	0.482763	0.00980233	1.50325
1416208_PM_at	59025	59025	ubiquitin specific peptidase 14	Usp14	1.94031e-05	0.439859	0.0514152	1.25135	0.00375802	0.685559	0.272866	1.12575
1418152_PM_at	50887	50887	high-mobility group nucleosome binding domain 5	Hmgn5	2.57514e-05	0.439278	0.0182391	0.763956	0.000252935	0.567556	0.0691365	0.822195
1416780_PM_at	18642	18642	phosphofructokinase, muscle	Pfkm	4.67738e-05	0.435574	0.414257	0.906981	0.52981	0.928067	0.132668	0.829553
1418443_PM_at	103573	103573	exportin 1, CRM1 homolog (yeast)	Xpo1	6.74029e-05	0.427475	0.72558	1.04516	0.0754071	0.786008	0.367782	0.891189
1437858_PM_at	233115	233115	dpy-19-like 3 (C. elegans)	Dpy19l3	0.000877061	0.426305	0.302112	0.832931	0.020967	0.634783	0.0750042	0.717488
1419069_PM_at	56715	56715	RAB guanine nucleotide exchange factor (GEF) 1	Rabgef1	0.000205408	0.420155	0.0284093	0.703547	0.36701	1.14371	0.0467875	0.731804
1427931_PM_s_at	216134	216134	pyridoxal (pyridoxine, vitamin B6) kinase	Pdxk	0.000112628	0.410413	0.00131098	0.558171	0.361786	0.878271	0.000491705	0.514345
1448635_PM_at	14211	14211	structural maintenance of chromosomes 2	Smc2	0.000808512	0.406982	0.039868	0.663445	0.0826207	0.714448	0.584777	0.905625
1415849_PM_s_at	16765	16765	stathmin 1	Stmn1	5.41056e-06	0.40668	0.0157772	0.754917	0.0162492	0.756145	0.660889	1.04546
1437313_PM_x_at	97165	97165	high mobility group box 2	Hmgb2	0.000105961	0.401998	0.0287228	0.729984	0.0461006	0.731535	0.0380612	0.744638
1419203_PM_at	24082	24082	predicted gene, Gm16516	Gm16516	0.00055849	0.400906	0.755694	0.947054	0.790878	0.954724	0.0323295	1.51821
1429229_PM_s_at	75216	75216	RIKEN cDNA 4930534B04 gene	4930534B04Rik	0.000386757	0.392236	0.00253296	0.523377	0.0376435	0.674667	0.792158	0.956022
1416698_PM_a_at	54124	54124	CDC28 protein kinase 1b	Cks1b	0.00052207	0.388602	0.0368696	0.660312	0.0263945	0.638929	0.0520029	0.683308
1437716_PM_x_at	110033	110033	kinesin family member 22	Kif22	0.000295107	0.379025	0.0841281	0.728381	0.123131	0.756751	0.399429	0.863879
1417299_PM_at	18005	18005	NIMA (never in mitosis gene a)-related expressed kinase 2	Nek2	0.000719961	0.378305	0.441399	0.860932	0.0967934	0.711505	0.527925	0.884968
1432361_PM_a_at	66336	66336	centromere protein P	Cenpp	0.000889723	0.374329	0.00542562	0.510331	0.00727616	0.527099	0.422244	0.849995
1428518_PM_at	71876	71876	myeloid leukemia factor 1 interacting protein	Mlf1ip	0.000335516	0.368721	0.79636	0.955232	0.0358608	0.659093	0.843911	1.03554
1452251_PM_at	26422	26422	neurobeachin	Nbea	0.000644721	0.362401	0.122799	1.38059	0.00305197	0.482314	0.14649	1.35183
1440997_PM_at	217351	217351	trinucleotide repeat containing 6C	Tnrc6c	0.000511069	0.359039	0.648528	1.09195	0.563857	1.11898	0.279699	1.23793
1434496_PM_at	12795	12795	polo-like kinase 3 (Drosophila)	Plk3	0.000702968	0.357424	0.008902	1.87253	0.963129	0.990689	0.761735	1.06342
1433451_PM_at	12569	12569	cyclin-dependent kinase 5, regulatory subunit 1 (p35)	Cdk5r1	0.000273937	0.35683	0.089017	0.739617	0.828528	1.03983	0.129743	0.767343
1438320_PM_s_at	17220	17220	minichromosome maintenance deficient 7 (S. cerevisiae)	Mcm7	0.000749111	0.355263	0.0930623	0.691425	0.00974844	0.534672	0.612859	0.900776
1434748_PM_at	80986	80986	cytoskeleton associated protein 2	Ckap2	0.000668018	0.353859	0.0498801	0.645998	0.163375	0.743522	0.87031	0.967387
1429228_PM_at	75216	75216	RIKEN cDNA 4930534B04 gene	4930534B04Rik	9.31373e-05	0.350498	0.00204327	0.532511	0.0186701	0.648595	0.0288065	0.673835
1441867_PM_x_at	75216	75216	RIKEN cDNA 4930534B04 gene	4930534B04Rik	0.000152467	0.348754	0.00722882	0.577004	0.0248664	0.647801	0.361611	0.852834
1423775_PM_s_at	233406	233406	protein regulator of cytokinesis 1	Prc1	0.000296413	0.346584	0.0194107	0.607224	0.062094	0.684725	0.726422	0.93662
1419153_PM_at	68026	68026	RIKEN cDNA 2810417H13 gene	2810417H13Rik	0.000592317	0.337746	0.0792309	0.673895	0.014839	0.555041	0.527499	0.875338
1450156_PM_a_at	15366	15366	hyaluronan mediated motility receptor (RHAMM)	Hmmr	0.000893482	0.334449	0.61603	0.893853	0.0816361	0.659197	0.812852	1.05415
1439269_PM_x_at	17220	17220	minichromosome maintenance deficient 7 (S. cerevisiae)	Mcm7	0.000475976	0.33443	0.0726723	0.672132	0.00397268	0.483761	0.381559	0.833215
1434079_PM_s_at	17216	17216	minichromosome maintenance deficient 2 mitotin (S. cerevisiae)	Mcm2	0.000872951	0.329533	0.173309	0.726224	0.00110283	0.382197	0.111956	0.684143
1416031_PM_s_at	17220	17220	minichromosome maintenance deficient 7 (S. cerevisiae)	Mcm7	0.00051477	0.32791	0.12076	0.707399	0.00254966	0.44965	0.399556	0.834943
1455730_PM_at	218977	218977	discs, large (Drosophila) homolog-associated protein 5	Dlgap5	0.000739843	0.326758	0.064129	0.640486	0.017895	0.547712	0.772811	0.937937
1424321_PM_at	106344	106344	replication factor C (activator 1) 4	Rfc4	0.000668129	0.32518	0.0544328	0.641758	0.0108088	0.518191	0.360995	0.821662
1448314_PM_at	12534	12534	cyclin-dependent kinase 1	Cdk1	0.00027575	0.323154	0.16621	0.751437	0.00984974	0.548699	0.992783	1.00178
1434666_PM_at	76073	76073	polycomb group ring finger 5	Pcgf5	1.06137e-05	0.317697	0.17302	0.821467	0.0187787	0.689631	0.465128	0.902915
1448113_PM_at	16765	16765	stathmin 1	Stmn1	0.000104386	0.31695	0.321855	0.834481	0.00800189	0.56916	0.274704	0.8183
1448205_PM_at	268697	268697	cyclin B1	Ccnb1	0.000633901	0.315616	0.206925	0.745765	0.242089	0.763054	0.667247	0.9079
1418264_PM_at	60411	60411	centromere protein K	Cenpk	0.000456038	0.315126	0.11706	0.699806	0.00428344	0.47125	0.617964	0.897886
1418035_PM_a_at	19076	19076	DNA primase, p58 subunit	Prim2	0.000181038	0.307602	0.0623642	0.672846	0.00280071	0.481162	0.397233	0.845095
1416558_PM_at	17279	17279	maternal embryonic leucine zipper kinase	Melk	0.000673612	0.307452	0.0584478	0.621205	0.0297124	0.569573	0.499473	0.854301
1436349_PM_at	72657	72657	RIKEN cDNA 2700094K13 gene	2700094K13Rik	1.61225e-05	0.303697	0.0426423	0.714457	0.00122124	0.530828	0.793064	0.961333
1416757_PM_at	68014	68014	Zwilch, kinetochore associated, homolog (Drosophila)	Zwilch	0.00013787	0.302888	0.0535669	0.666982	0.00704547	0.538589	0.975698	1.00586
1422198_PM_a_at	20425	20425	serine hydroxymethyltransferase 1 (soluble)	Shmt1	5.41482e-05	0.297872	0.406182	1.15864	0.000257283	0.405991	0.604089	1.09527
1426817_PM_at	17345	17345	antigen identified by monoclonal antibody Ki 67	Mki67	0.000269967	0.297077	0.00153459	0.421689	0.0707518	0.661552	0.0588047	0.647049
1417926_PM_at	76044	76044	non-SMC condensin II complex, subunit G2	Ncapg2	0.000344862	0.290872	0.0796694	0.658172	0.0292043	0.581097	0.545735	0.873674
1430574_PM_at	72391	72391	cyclin-dependent kinase inhibitor 3	Cdkn3	9.43762e-05	0.289079	0.0167642	0.591848	0.0170112	0.59275	0.32377	0.825012
1425815_PM_a_at	15366	15366	hyaluronan mediated motility receptor (RHAMM)	Hmmr	0.000761096	0.287852	0.482046	0.838562	0.135196	0.676965	0.506519	1.18075
1423847_PM_at	68298	68298	non-SMC condensin I complex, subunit D2	Ncapd2	7.76395e-05	0.28665	0.052127	0.670973	0.0113474	0.573347	0.494435	0.878508
1424128_PM_x_at	20877	20877	aurora kinase B	Aurkb	0.000326354	0.283459	0.0623293	0.634095	0.00478913	0.461453	0.213308	0.748148
1415810_PM_at	18140	18140	ubiquitin-like, containing PHD and RING finger domains, 1	Uhrf1	0.000655934	0.283199	0.21813	0.730538	0.0052253	0.434109	0.45213	0.829139
1448777_PM_at	17216	17216	minichromosome maintenance deficient 2 mitotin (S. cerevisiae)	Mcm2	0.000676494	0.282413	0.144891	0.684158	0.00125061	0.353209	0.155542	0.691559
1436707_PM_x_at	215387	215387	non-SMC condensin I complex, subunit H	Ncaph	0.000265906	0.28194	0.012171	0.525082	0.0216408	0.562708	0.862117	1.03897
1416309_PM_at	108907	108907	nucleolar and spindle associated protein 1	Nusap1	0.000108007	0.281462	0.023693	0.602365	0.0502246	0.653894	0.574326	0.894168
1429156_PM_at	66311	66311	centromere protein W	Cenpw	3.59607e-05	0.279171	0.0454776	0.681794	8.54797e-05	0.355434	0.213915	0.799271
1428104_PM_at	72119	72119	TPX2, microtubule-associated protein homolog (Xenopus laevis)	Tpx2	0.000184401	0.276466	0.0957313	0.683529	0.0246303	0.580852	0.453632	0.850247
1433893_PM_s_at	54141	54141	sperm associated antigen 5	Spag5	0.000263361	0.27507	0.127913	0.697316	0.00866586	0.497751	0.723386	0.923565
1448187_PM_at	18971	18971	polymerase (DNA directed), delta 1, catalytic subunit	Pold1	0.000202573	0.274812	0.099228	0.682441	0.00419779	0.466207	0.317857	0.800888
1454694_PM_a_at	21973	21973	topoisomerase (DNA) II alpha	Top2a	5.59829e-05	0.271647	0.0112639	0.571407	0.0133578	0.581533	0.249888	0.799557
1460314_PM_s_at	15077 /// 260423 /// 319148 /// 319149 /// 319150 /// 319151 /// 319152 /// 3191	15077 /// 260423 /// 319148 /// 319149 /// 319150 /// 319151 /// 319152 /// 3191	histone cluster 1, H3a /// histone cluster 1, H3b /// histone cluster 1, H3c ///	Hist1h3a /// Hist1h3b /// Hist1h3c /// Hist1h3d /// Hist1h3e /// Hist1h3f /// Hist1h3g /// Hist1h3h /// Hist1h3i /// Hist2h3b /// Hist2h3c1 /// Hist2h3c2-ps	0.000237439	0.268173	0.113763	0.698209	0.259248	0.769111	0.507937	0.866681
1439012_PM_a_at	13178	13178	deoxycytidine kinase	Dck	7.30616e-05	0.266481	0.650622	0.917353	0.00328108	0.486579	0.156143	0.754215
1450862_PM_at	19366	19366	RAD54 like (S. cerevisiae)	Rad54l	0.000811367	0.261397	0.0534714	0.566308	0.00985454	0.440954	0.310183	0.755981
1423714_PM_at	66929	66929	ASF1 anti-silencing function 1 homolog B (S. cerevisiae)	Asf1b	0.000484573	0.259628	0.166165	0.694915	0.0197871	0.510238	0.477476	0.834856
1430811_PM_a_at	66977	66977	NUF2, NDC80 kinetochore complex component, homolog (S. cerevisiae)	Nuf2	9.78836e-05	0.259098	0.0256	0.591565	0.0332605	0.609561	0.406995	0.839078
1454889_PM_x_at	319880	319880	transmembrane and coiled coil domains 3	Tmcc3	0.000163412	0.258816	0.011442	0.519077	0.783145	1.06293	0.961304	1.0108
1423920_PM_at	215387	215387	non-SMC condensin I complex, subunit H	Ncaph	0.000435511	0.258429	0.0306217	0.54546	0.0156211	0.497414	0.967852	0.98997
1451358_PM_a_at	26934	26934	Rac GTPase-activating protein 1	Racgap1	0.000360832	0.256893	0.059788	0.604643	0.0779325	0.627442	0.56251	0.866595
1417450_PM_a_at	21335	21335	transforming, acidic coiled-coil containing protein 3	Tacc3	8.86301e-05	0.253183	0.0329526	0.607276	0.00685672	0.5072	0.303417	0.801804
1419943_PM_s_at	268697	268697	cyclin B1	Ccnb1	0.000213061	0.252674	0.346112	0.799453	0.0151875	0.520448	0.950365	1.01459
1436847_PM_s_at	52276	52276	cell division cycle associated 8	Cdca8	6.86643e-05	0.248511	0.014424	0.557599	0.0257439	0.595212	0.188756	0.754175
1450692_PM_at	16571	16571	kinesin family member 4	Kif4	3.69755e-05	0.247284	0.0370928	0.639716	0.0239114	0.610608	0.544064	0.888733
1417487_PM_at	14283	14283	fos-like antigen 1	Fosl1	0.000268979	0.246245	0.0495683	1.37343	0.715278	0.910738	0.653142	1.0687
1452305_PM_s_at	72155	72155	centromere protein N	Cenpn	0.000217948	0.245978	0.00879954	0.477738	0.0251756	0.547764	0.252344	0.755143
1417911_PM_at	12428	12428	cyclin A2	Ccna2	0.000188501	0.242908	0.143284	0.695412	0.0300946	0.563499	0.634185	0.893345
1429295_PM_s_at	69716	69716	thyroid hormone receptor interactor 13	Trip13	0.00024716	0.242442	0.00322141	0.409041	0.00344719	0.412859	0.0265465	0.543103
1435575_PM_at	208628	208628	kinetochore associated 1	Kntc1	0.000543715	0.242199	0.0215701	0.493907	0.00496432	0.397375	0.226791	0.713543
1416076_PM_at	268697	268697	cyclin B1	Ccnb1	0.000363151	0.241107	0.151794	0.679201	0.0266745	0.52614	0.759236	1.08212
1426063_PM_a_at	14579	14579	GTP binding protein (gene overexpressed in skeletal muscle)	Gem	4.39627e-05	0.239829	0.998235	0.999556	0.934956	1.01653	0.383206	0.836684
1447363_PM_s_at	12236	12236	budding uninhibited by benzimidazoles 1 homolog, beta (S. cerevisiae)	Bub1b	0.00023792	0.239341	0.0171412	0.510786	0.145158	0.686842	0.746023	0.923515
1449699_PM_s_at	224171	224171	RIKEN cDNA C330027C09 gene	C330027C09Rik	3.34818e-05	0.235532	0.117141	0.72854	0.00836749	0.538744	0.702046	0.929463
1417938_PM_at	19362	19362	RAD51 associated protein 1	Rad51ap1	0.000321873	0.234164	0.0894823	0.624888	0.018551	0.498126	0.355564	0.783878
1417910_PM_at	12428	12428	cyclin A2	Ccna2	5.94438e-05	0.234156	0.0228127	0.579163	0.034735	0.60814	0.74593	0.933675
1431087_PM_at	67629	67629	SPC24, NDC80 kinetochore complex component, homolog (S. cerevisiae)	Spc24	0.000135568	0.232459	0.0959343	0.659742	0.0221729	0.544603	0.422158	0.826585
1452954_PM_at	68612	68612	ubiquitin-conjugating enzyme E2C	Ube2c	1.26929e-05	0.232126	0.0425696	0.66915	0.0264958	0.638486	0.245771	0.806674
1441917_PM_s_at	94346	94346	transmembrane protein 40	Tmem40	7.26422e-06	0.224362	0.711078	0.951958	5.65253e-05	0.33649	0.157721	0.821728
1416299_PM_at	20419	20419	Shc SH2-domain binding protein 1	Shcbp1	0.000167948	0.223982	0.0787377	0.627719	0.0162144	0.505924	0.290395	0.765747
1452040_PM_a_at	14793	14793	cell division cycle associated 3	Cdca3	5.50001e-05	0.220655	0.136411	0.71007	0.00638564	0.488902	0.870777	0.965139
1450920_PM_at	12442	12442	cyclin B2	Ccnb2	5.80978e-06	0.215063	0.00582564	0.560604	0.0332043	0.661655	0.113982	0.74722
1428481_PM_s_at	52276	52276	cell division cycle associated 8	Cdca8	4.43312e-05	0.214576	0.0145346	0.541436	0.0109042	0.523309	0.110218	0.692131
1448627_PM_s_at	52033	52033	PDZ binding kinase	Pbk	0.000132308	0.213295	0.173262	0.703805	0.0245843	0.533804	0.54998	0.861784
1428480_PM_at	52276	52276	cell division cycle associated 8	Cdca8	2.82732e-05	0.211347	0.00543689	0.495734	0.00637952	0.504942	0.256223	0.783752
1451546_PM_s_at	94346	94346	transmembrane protein 40	Tmem40	1.80688e-06	0.207805	0.980264	1.00351	4.93206e-05	0.371087	0.0682198	0.75561
1416961_PM_at	12236	12236	budding uninhibited by benzimidazoles 1 homolog, beta (S. cerevisiae)	Bub1b	0.000107721	0.206058	0.0165564	0.506795	0.0528503	0.593269	0.558494	0.864826
1424966_PM_at	94346	94346	transmembrane protein 40	Tmem40	4.64189e-06	0.202372	0.503748	0.91225	0.000238857	0.39183	0.00750004	0.647833
1424278_PM_a_at	11799	11799	baculoviral IAP repeat-containing 5	Birc5	1.09276e-05	0.201221	0.0432043	0.648923	0.0122129	0.567363	0.326309	0.823257
1421546_PM_a_at	26934	26934	Rac GTPase-activating protein 1	Racgap1	1.66152e-05	0.200325	0.00164129	0.43941	0.122137	0.717069	0.225008	0.774696
1448226_PM_at	20135	20135	ribonucleotide reductase M2	Rrm2	0.000823393	0.194956	0.941458	0.977183	0.0266022	0.439585	0.342649	1.35617
1452242_PM_at	74107	74107	centrosomal protein 55	Cep55	1.60567e-05	0.193434	0.0256984	0.593877	0.0915344	0.688164	0.411404	0.841468
1425179_PM_at	20425	20425	serine hydroxymethyltransferase 1 (soluble)	Shmt1	0.000877164	0.19066	0.484665	1.24462	0.00334541	0.293505	0.222251	1.47918
1437549_PM_at	69941	69941	RIKEN cDNA 2810408I11 gene	2810408I11Rik	9.35216e-05	0.187187	0.594904	0.876935	0.00941769	0.454254	0.440875	0.82551
1452912_PM_at	72107	72107	defective in sister chromatid cohesion 1 homolog (S. cerevisiae)	Dscc1	0.000316208	0.178135	0.0657049	0.542371	0.00274353	0.316688	0.368388	0.755162
1448650_PM_a_at	18973	18973	polymerase (DNA directed), epsilon	Pole	0.00020607	0.169842	0.0886783	0.579797	0.00482125	0.358229	0.772968	0.917315
1434252_PM_at	319880	319880	transmembrane and coiled coil domains 3	Tmcc3	3.23887e-05	0.164168	8.97457e-05	0.258237	0.49428	0.843677	0.120358	0.683743
1435554_PM_at	319880	319880	transmembrane and coiled coil domains 3	Tmcc3	0.000806569	0.156849	0.00172892	0.262049	0.162604	0.57978	0.157233	0.609828
1424046_PM_at	12235	12235	budding uninhibited by benzimidazoles 1 homolog (S. cerevisiae)	Bub1	2.17187e-05	0.141252	0.0258502	0.526922	0.0165091	0.495011	0.681886	0.900531
