# Supplementary material for: Multiple Regulatory Roles of the Mouse Transmembrane Adaptor Protein NTAL in Gene Transcription and Mast Cell Physiology
Source: PLoS One. 2014 Aug 25;9(8):e105539. doi: 10.1371/journal.pone.0105539 (PMC4143283; doi:10.1371/journal.pone.0105539)
Supplement: Table S4 — Differentially expressed gene transcripts in Ag-activated NTAL KD cells when compared with Ag-activated WT pLKO cells. The table represents a list of probe sets for the corresponding genes that were up- or down-regulated in Ag-activated NTAL KD cells when compared to the corresponding WT pLKO cells and passed the filter of FDR <0.1 and 1.8 fold change (ratio). Probe sets are sorted in ratio descending order. Those probe sets that also show significant up- or down-regulation in NTAL-KO cells are in bold. For comparison purposes (in grey) are shown p-values and ratios of the selected probe sets from comparison of activated NTAL KO cells vs activated WT cells, nonactivated NTAL KO cells vs nonactivated WT cells, and nonactivated NTAL KD cells vs nonactivated WT pLKO cells. (XLSX) [file pone.0105539.s004.xlsx]

## Sheet: S4_KDvspLKO 2h
Table S4: Differentially expressed gene transcripts in Ag-activated NTAL KD cells when compared with Ag-activated WT pLKO cells
Probeset ID	Entrez Gene	Entrez Gene	Gene Title	Gene Symbol	p-value	Ratio	p-value	Ratio	p-value	Ratio	p-value	Ratio
					KD vs pLKO	KD vs pLKO	KO vs WT	KO vs WT	KO vs WT	KO vs WT	KD vs pLKO	KD vs pLKO
					2 h vs 2 h	2 h vs 2 h	2 h vs 2 h	2 h vs 2 h	0 h vs 0 h	0 h vs 0 h	0 h vs 0 h	0 h vs 0 h
1427429_PM_at	12981	12981	colony stimulating factor 2 (granulocyte-macrophage)	Csf2	0.000425175	5.02703	0.112842	0.529415	0.746666	0.896393	0.840223	0.935067
1420331_PM_at	56619	56619	C-type lectin domain family 4, member e	Clec4e	0.000294256	4.66379	0.246206	0.617971	0.694191	1.15396	0.0330441	2.0572
1456111_PM_at	244853	244853	family with sequence similarity 55, member D	Fam55d	0.000644133	4.43312	0.611167	1.29169	0.0453505	2.75479	0.111568	1.72878
1452279_PM_at	18636	18636	complement factor properdin	Cfp	0.00116706	3.76857	0.095508	3.02909	0.237348	2.04875	0.0154908	2.39591
1445687_PM_at	380732	380732	predicted gene 885	Gm885	1.59288e-06	3.52746	0.796192	0.914518	0.807113	0.921951	3.90106e-05	2.45458
1417318_PM_at	56710	56710	deleted in bladder cancer 1 (human)	Dbc1	8.23244e-07	3.39558	0.600084	1.08909	0.307293	1.16452	0.00116345	1.7109
1427985_PM_at	270624	270624	spindlin family, member 4	Spin4	0.000339794	3.38349	0.97506	0.989137	0.70973	0.888061	0.63151	0.888952
1435342_PM_at	52150	52150	potassium inwardly-rectifying channel, subfamily K, member 6	Kcnk6	0.000463294	2.95702	0.149274	1.53074	0.719541	1.09509	0.481587	1.17445
1417707_PM_at	100637	100637	NEDD4 binding protein 2-like 1	N4bp2l1	0.00043569	2.8918	0.000613198	3.2305	0.00288	2.3271	0.277516	1.27773
1417327_PM_at	12390	12390	caveolin 2	Cav2	0.000290782	2.82909	0.182277	1.60094	0.150216	1.60498	0.0137404	1.79436
1439814_PM_at	241633	241633	ATPase, class I, type 8B, member 4	Atp8b4	9.45921e-07	2.82117	0.777778	1.0586	0.0917203	0.711093	3.65674e-08	4.1648
1437152_PM_at	108797	108797	mex3 homolog B (C. elegans)	Mex3b	0.000112511	2.82075	0.00968506	0.537865	0.0984265	0.725729	0.0330114	1.5414
1418655_PM_at	14421	14421	beta-1,4-N-acetyl-galactosaminyl transferase 1	B4galnt1	0.000187522	2.76701	0.12738	1.40699	0.671173	0.922402	0.000250525	2.67107
1416416_PM_x_at	14862	14862	glutathione S-transferase, mu 1	Gstm1	0.00157403	2.75966	0.422796	1.61185	0.271442	1.88947	0.00798971	2.19795
1448747_PM_at	67731	67731	F-box protein 32	Fbxo32	0.000431561	2.60557	0.0105592	2.14331	0.0373705	1.69563	0.106399	1.40469
1452013_PM_at	11982	11982	ATPase, class V, type 10A	Atp10a	1.31807e-06	2.59765	0.0257205	1.45322	0.357375	0.880915	1.77223e-05	2.07013
1421073_PM_a_at	19219	19219	prostaglandin E receptor 4 (subtype EP4)	Ptger4	0.000123031	2.40882	0.236018	1.23763	0.885723	1.02263	0.418942	0.880078
1431688_PM_at	73899	73899	hypothetical LOC73899	LOC73899	0.000984712	2.36899	0.0160626	4.72961	0.11376	2.48882	3.21066e-05	3.69468
1418203_PM_at	58801	58801	phorbol-12-myristate-13-acetate-induced protein 1	Pmaip1	3.78602e-06	2.36341	0.0891226	4.17832	0.175957	3.0173	0.00825248	1.38594
1458438_PM_at	108811	108811	coiled-coil domain containing 122	Ccdc122	9.92339e-05	2.35523	0.232004	1.68464	0.400738	1.41889	0.000523276	2.01143
1449159_PM_at	14695	14695	guanine nucleotide binding protein (G protein), beta 3	Gnb3	1.0585e-05	2.2921	0.622892	1.07612	0.456032	1.10644	0.00144195	1.58446
1429466_PM_s_at	208117 /// 68318	208117 /// 68318	anterior pharynx defective 1b homolog (C. elegans) /// anterior pharynx defectiv	Aph1b /// Aph1c	2.38613e-05	2.28513	0.871817	1.03145	0.0186231	1.60945	0.000115062	1.99661
1419560_PM_at	15450	15450	lipase, hepatic	Lipc	0.000269237	2.28102	0.27566	0.794388	0.9672	1.00762	0.429498	0.879292
1419551_PM_s_at	53416	53416	serine/threonine kinase 39, STE20/SPS1 homolog (yeast)	Stk39	0.000497692	2.26533	0.15511	1.61909	0.14937	1.58302	0.00318408	1.87936
1456467_PM_s_at	18099	18099	nemo like kinase	Nlk	0.000131016	2.25031	0.461502	1.13833	0.92173	0.98482	0.0710995	1.32637
1442176_PM_at	71371	71371	AT rich interactive domain 5B (MRF1-like)	Arid5b	0.00149118	2.21739	0.285606	0.788163	0.0795617	1.44259	0.352934	1.20201
1426716_PM_at	100121	100121	tudor domain containing 7	Tdrd7	0.000236436	2.20514	0.00365777	1.86093	0.200973	1.22832	0.00640464	1.64344
1447272_PM_s_at	11982	11982	ATPase, class V, type 10A	Atp10a	0.000873231	2.18159	0.124926	1.4757	0.283149	1.27022	0.00450652	1.84736
1428332_PM_at	216505	216505	phosphoinositide-3-kinase interacting protein 1	Pik3ip1	0.000275067	2.15974	0.0156379	1.95716	0.0226178	1.77582	0.190616	1.22727
1434150_PM_a_at	380975 /// 393082 /// 70152	380975 /// 393082 /// 70152	HIG1 domain family, member 1C /// methyltransferase like 7A1 /// methyltransfera	Higd1c /// Mettl7a1 /// Mettl7a2	7.13205e-05	2.12176	0.906186	0.965675	0.823641	1.06545	0.720554	0.95615
1454858_PM_x_at	70152	70152	methyltransferase like 7A1	Mettl7a1	4.97475e-05	2.09557	0.852688	1.04668	0.774274	1.06918	0.721474	1.04308
1437868_PM_at	212943	212943	family with sequence similarity 46, member A	Fam46a	0.000520641	2.0915	0.158595	1.32256	0.0770339	1.38161	0.00923991	1.6168
1441315_PM_s_at	116914	116914	solute carrier family 19 (thiamine transporter), member 2	Slc19a2	0.00148001	2.05585	0.00922283	1.99055	0.779179	1.0581	8.64363e-05	2.80908
1450297_PM_at	16193	16193	interleukin 6	Il6	0.000652443	2.00774	0.00480128	0.557748	0.472907	1.11659	0.0464487	1.39488
1428651_PM_at	75785	75785	kelch-like 24 (Drosophila)	Klhl24	0.00140953	1.99067	0.00089676	2.30337	0.00304479	1.87127	0.164354	1.27434
1447851_PM_x_at	11982	11982	ATPase, class V, type 10A	Atp10a	2.19833e-05	1.97413	0.0712332	1.34094	0.282623	1.16424	9.53805e-06	2.10473
1440244_PM_at	13876	13876	avian erythroblastosis virus E-26 (v-ets) oncogene related	Erg	0.000858504	1.96262	0.0609975	0.586194	0.588916	0.875956	0.244416	1.20091
1434830_PM_at	17119	17119	MAX dimerization protein 1	Mxd1	0.00113355	1.96261	0.276538	1.21888	0.309021	0.847966	0.00823961	1.64371
1435169_PM_at	77128	77128	RIKEN cDNA A930001N09 gene	A930001N09Rik	0.00116606	1.94627	0.00303359	1.91213	0.0221855	1.50339	0.704862	1.0614
1422286_PM_a_at	21815	21815	TGFB-induced factor homeobox 1	Tgif1	0.000480015	1.89387	0.825204	1.04031	0.00686918	1.68804	0.000119526	2.13284
1439859_PM_at	319801	319801	RIKEN cDNA 9630033F20 gene	9630033F20Rik	0.000150043	1.89309	0.0163998	1.55732	0.283865	0.852198	0.106752	1.21971
1424208_PM_at	19219	19219	prostaglandin E receptor 4 (subtype EP4)	Ptger4	0.000234269	1.88715	0.427424	1.14086	0.0420401	1.39448	0.963247	0.994419
1421076_PM_at	170742	170742	SERTA domain containing 3	Sertad3	0.00119578	1.87603	0.91884	0.983203	0.413381	1.1315	0.578409	1.08678
1442348_PM_at	231912	231912	katanin p60 subunit A-like 1	Katnal1	0.00133059	1.85649	0.0131617	1.61399	0.925892	0.986291	0.108993	1.28783
1434325_PM_x_at	19085	19085	protein kinase, cAMP dependent regulatory, type I beta	Prkar1b	1.3141e-05	1.85072	0.626142	1.04753	0.455343	0.937879	0.511559	0.945329
1454964_PM_at	225283	225283	regulation of nuclear pre-mRNA domain containing 1A	Rprd1a	0.000389694	1.84768	0.0709298	1.41269	0.253311	1.20842	0.00567975	1.52004
1435793_PM_at	208117	208117	anterior pharynx defective 1b homolog (C. elegans)	Aph1b	0.000283353	1.84696	0.00861021	1.52009	0.0609706	1.27769	0.00292728	1.56297
1442003_PM_at	54004	54004	diaphanous homolog 2 (Drosophila)	Diap2	0.000144875	1.83188	0.348877	0.830643	0.491912	0.881809	0.00519631	1.44932
1416401_PM_at	12521	12521	CD82 antigen	Cd82	6.2652e-05	1.82723	0.702053	1.08931	0.0819678	1.48933	0.0253556	1.2832
1432143_PM_a_at	73389	73389	high mobility group box transcription factor 1	Hbp1	0.00131123	1.82228	0.0119253	1.60325	0.396196	1.13196	0.517577	1.0984
1454708_PM_at	226251	226251	actin-binding LIM protein 1	Ablim1	0.00155148	1.80904	0.203995	1.28352	0.170813	1.27644	0.000642686	1.95125
1435797_PM_at	28042	28042	ethanolaminephosphotransferase 1 (CDP-ethanolamine-specific)	Ept1	0.000170856	0.555517	0.460355	1.11147	0.68662	1.05294	0.00244625	0.661467
1420849_PM_at	66877	66877	Crn, crooked neck-like 1 (Drosophila)	Crnkl1	0.000219345	0.555044	0.215334	1.17409	0.502631	0.927119	0.00626992	0.692273
1448400_PM_a_at	83796	83796	SWI/SNF related, matrix associated, actin dependent regulator of chromatin, subf	Smarcd2	4.85494e-05	0.554282	0.393902	0.91302	0.756507	0.97126	1.02637e-05	0.496809
1459143_PM_at	66075	66075	coiled-coil-helix-coiled-coil-helix domain containing 3	Chchd3	0.000767984	0.554268	0.667845	1.06896	0.836618	1.02901	0.77478	0.963059
1429682_PM_at	74645	74645	family with sequence similarity 46, member C	Fam46c	0.000547452	0.553773	0.00114466	0.413694	0.170731	1.31616	0.00866126	0.675849
1423654_PM_a_at	19822	19822	ring finger protein 4	Rnf4	9.72887e-07	0.552345	0.456902	0.948758	0.00431261	0.803734	2.41466e-07	0.505737
1421167_PM_at	50770	50770	ATPase, class VI, type 11A	Atp11a	0.0014534	0.551356	0.618425	0.922215	0.784821	1.04033	0.142944	0.800151
1440896_PM_at	---	---	---	---	0.00160894	0.550733	0.581809	0.9129	0.172634	1.23308	0.627184	0.930749
1433737_PM_at	16589	16589	U2AF homology motif (UHM) kinase 1	Uhmk1	1.21179e-06	0.550292	0.0824184	0.86192	0.115984	1.1265	1.12781e-05	0.622547
1418120_PM_at	60365	60365	RNA binding motif protein 8a	Rbm8a	6.04562e-06	0.548069	0.0828424	0.817569	0.0270965	0.783128	3.23322e-05	0.605343
1431337_PM_a_at	67894	67894	family with sequence similarity 45, member A	Fam45a	0.0004312	0.54507	0.918456	1.01444	0.328205	0.882258	0.000310096	0.53122
1416046_PM_a_at	66848	66848	fucosidase, alpha-L- 2, plasma	Fuca2	0.000100287	0.544694	0.137455	1.21294	0.696534	1.04414	0.000220052	0.575111
1455507_PM_s_at	52335	52335	ataxin 1-like	Atxn1l	5.26403e-07	0.543413	0.768705	0.978816	0.26516	0.927981	1.24532e-06	0.571526
1440388_PM_at	---	---	---	---	0.000214366	0.542363	0.0401212	1.37743	0.0265988	1.37131	0.00223536	0.638874
1432671_PM_at	75726	75726	RIKEN cDNA 4933407A17 gene	4933407A17Rik	0.000624207	0.541464	0.00268693	2.09192	0.188748	1.27772	0.48674	1.09794
1420959_PM_at	65973	65973	aspartate-beta-hydroxylase	Asph	4.74219e-05	0.541346	0.893145	1.01623	0.0296045	1.30019	0.000988821	0.655202
1460239_PM_at	66109	66109	tetraspanin 13	Tspan13	1.55414e-05	0.541249	0.30501	1.10653	0.0305338	1.23217	0.000735823	0.677645
1433521_PM_at	433667	433667	ankyrin repeat domain 13c	Ankrd13c	1.12007e-07	0.538923	0.289885	1.06589	0.0695863	1.10868	2.92014e-06	0.639873
1423624_PM_at	67030	67030	Fanconi anemia, complementation group L	Fancl	6.52205e-06	0.538732	0.00139947	0.684805	0.0448938	0.834453	9.18855e-05	0.629853
1436508_PM_at	109154	109154	malectin	Mlec	1.3095e-05	0.536331	0.487876	0.909318	0.000194938	0.513396	9.33255e-06	0.524158
1426613_PM_a_at	20639	20639	U2 small nuclear ribonucleoprotein B	Snrpb2	1.90882e-05	0.533323	0.260758	0.889753	0.120339	0.862097	9.96177e-06	0.509566
1448401_PM_at	83796	83796	SWI/SNF related, matrix associated, actin dependent regulator of chromatin, subf	Smarcd2	7.02511e-08	0.533198	0.954834	0.993397	0.646295	1.05294	3.47411e-07	0.583946
1427121_PM_at	106052	106052	F-box protein 4	Fbxo4	0.000497117	0.532032	0.096964	0.76873	0.232387	0.848844	0.0262871	0.71708
1448720_PM_at	67144	67144	leucine rich repeat containing 40	Lrrc40	0.000600174	0.531498	0.0156391	0.653852	0.159917	0.818255	0.0113982	0.667938
1441391_PM_at	---	---	---	---	0.00087071	0.531361	0.137166	1.36565	0.504524	1.12933	0.207971	0.829356
1428527_PM_at	76561	76561	sorting nexin 7	Snx7	0.000361193	0.530744	0.740127	0.953581	0.0148876	0.697459	0.0196114	0.711019
1452007_PM_at	20955	20955	vesicle-associated membrane protein 7	Vamp7	8.31467e-06	0.528588	0.0678482	0.790413	0.0253503	0.761082	2.14344e-05	0.562238
1424894_PM_at	68328	68328	RAB13, member RAS oncogene family	Rab13	0.00066185	0.527865	0.00670169	0.51758	0.483814	0.877598	0.000192706	0.4741
1416326_PM_at	12925	12925	cysteine-rich protein 1 (intestinal)	Crip1	4.77134e-05	0.523333	0.4637	0.901998	0.0063356	0.661551	0.00303927	0.683931
1425668_PM_a_at	20443	20443	ST3 beta-galactoside alpha-2,3-sialyltransferase 4	St3gal4	4.29909e-05	0.522731	0.00192808	1.95108	0.437879	1.131	0.0124885	0.743376
1417181_PM_a_at	16579	16579	kinesin-associated protein 3	Kifap3	0.000256471	0.522511	0.561841	0.908164	0.933816	1.01242	0.0388098	0.749913
1434037_PM_s_at	18519	18519	K(lysine) acetyltransferase 2B	Kat2b	2.9526e-05	0.522401	0.0826315	1.22609	0.0502119	1.23359	0.000226517	0.598803
1434754_PM_at	380711	380711	RAP1 GTPase activating protein 2	Rap1gap2	0.000183943	0.521707	0.143647	0.761136	0.224853	0.815954	0.000244986	0.53347
1435020_PM_at	69554	69554	kelch domain containing 2	Klhdc2	0.000430068	0.521374	0.154822	1.26729	0.227737	0.83747	0.000105465	0.461638
1426541_PM_a_at	71946	71946	endonuclease domain containing 1	Endod1	0.000510265	0.519349	0.602563	1.1285	0.00809872	0.509934	0.00643068	0.63569
1427764_PM_a_at	21423	21423	transcription factor 3	Tcf3	0.000316895	0.514966	0.791546	0.961209	0.231736	0.847545	0.104263	0.796066
1422316_PM_at	14723	14723	glycoprotein 1b, alpha polypeptide	Gp1ba	1.74713e-06	0.51026	0.161815	1.24377	0.417236	1.12268	2.81158e-05	0.605479
1434550_PM_at	218734	218734	RIKEN cDNA 3830406C13 gene	3830406C13Rik	2.8949e-05	0.509647	0.660306	0.934997	0.551048	0.919655	0.00382617	0.697039
1433916_PM_at	22319	22319	vesicle-associated membrane protein 3	Vamp3	6.68623e-07	0.508582	0.500596	1.0535	0.58853	1.038	1.53009e-06	0.536837
1434931_PM_at	18007	18007	neogenin	Neo1	0.000353706	0.508402	0.761822	0.869268	0.399873	1.47195	0.156101	0.816562
1433706_PM_a_at	57874	57874	protein tyrosine phosphatase-like A domain containing 1	Ptplad1	5.21328e-05	0.508392	0.0301988	0.687362	0.0374728	0.72313	0.0363542	0.776817
1447788_PM_s_at	241732	241732	TSPY-like 3	Tspyl3	0.00149096	0.499372	0.769292	0.933168	0.915715	0.977655	0.00848898	0.589216
1449303_PM_at	75747	75747	Sestrin 3	Sesn3	0.000380714	0.497302	0.240114	0.738778	0.844837	1.04657	3.96469e-05	0.401327
1435028_PM_at	104082	104082	WD repeat domain 7	Wdr7	6.48487e-05	0.493833	0.571365	0.928732	0.661414	1.05233	0.00108753	0.608248
1424407_PM_s_at	494448	494448	chromobox homolog 6	Cbx6	2.18062e-05	0.490127	0.820151	0.973941	0.536386	0.937318	3.07718e-05	0.503296
1420004_PM_s_at	107939	107939	nuclear pore membrane protein 121	Pom121	3.0705e-06	0.489819	0.412021	0.914088	0.132409	0.857232	0.000531045	0.671676
1427339_PM_at	230810	230810	solute carrier family 30 (zinc transporter), member 2	Slc30a2	0.000952898	0.489338	0.194753	0.676051	0.294624	0.747512	0.000184971	0.414424
1451081_PM_a_at	66855	66855	transcription factor 25 (basic helix-loop-helix)	Tcf25	2.18032e-07	0.486747	0.912906	1.01252	0.563908	0.940276	4.38424e-06	0.587355
1427628_PM_at	21607	21607	T-cell receptor beta, variable 8.2	Tcrb-V8.2	0.000810666	0.485082	0.10537	0.572875	0.529462	0.823988	0.000130448	0.402683
1458730_PM_at	100504106	100504106	hypothetical LOC100504106	LOC100504106	0.000615123	0.484374	0.751678	1.05712	0.751215	1.05104	0.452301	1.12672
1434856_PM_at	329154	329154	ankyrin repeat domain 44	Ankrd44	9.40295e-05	0.484101	0.0320312	1.39615	0.605188	0.937315	0.000292484	0.530953
1423521_PM_at	16906	16906	lamin B1	Lmnb1	0.00145135	0.482421	0.00267709	0.474477	0.0126702	0.597894	0.182046	0.781593
1416130_PM_at	19122	19122	prion protein	Prnp	0.000411503	0.482362	0.00320379	1.84638	0.0176507	1.50329	0.0119733	0.644431
1454698_PM_at	57874	57874	protein tyrosine phosphatase-like A domain containing 1	Ptplad1	1.95929e-05	0.479584	0.203149	0.809655	0.0585041	0.739694	0.0576871	0.803414
1417580_PM_s_at	20341	20341	selenium binding protein 1	Selenbp1	5.80348e-05	0.478515	0.646228	1.10294	0.756705	0.940328	0.00283943	0.639728
1419869_PM_s_at	110611	110611	high density lipoprotein (HDL) binding protein	Hdlbp	3.33051e-06	0.477612	0.40561	0.866397	0.151555	0.786223	0.000869356	0.677486
1416843_PM_at	18582	18582	phosphodiesterase 6D, cGMP-specific, rod, delta	Pde6d	3.37092e-07	0.477521	0.0651516	1.27457	0.507924	0.92737	1.48462e-05	0.605842
1459728_PM_at	57905	57905	ISY1 splicing factor homolog (S. cerevisiae)	Isy1	0.00152937	0.476187	0.195901	1.314	0.574113	1.10821	0.016805	0.606895
1433995_PM_s_at	67501	67501	coiled-coil domain containing 50	Ccdc50	3.14402e-07	0.47572	0.669173	0.964967	0.934943	0.993942	5.67363e-07	0.496237
1454843_PM_at	110639	110639	phosphoribosyl pyrophosphate synthetase 2	Prps2	3.42955e-06	0.474123	0.019974	0.753211	0.00908518	0.744479	0.000768342	0.669651
1436455_PM_at	65973	65973	aspartate-beta-hydroxylase	Asph	0.000648347	0.473696	0.146964	1.33236	0.69326	1.06891	0.833908	1.03471
1435679_PM_at	71648	71648	optineurin	Optn	1.40949e-05	0.47164	0.419489	0.908827	0.0846473	1.21314	0.000111601	0.551027
1444587_PM_at	105188	105188	expressed sequence AI481207	AI481207	0.000411361	0.47021	0.000596476	2.23499	0.670963	0.936087	0.853008	0.971702
1451968_PM_at	22596	22596	X-ray repair complementing defective repair in Chinese hamster cells 5	Xrcc5	5.97387e-05	0.469596	0.0488502	0.637349	0.0385873	0.641971	0.00598285	0.664715
1423873_PM_at	67207	67207	LSM1 homolog, U6 small nuclear RNA associated (S. cerevisiae)	Lsm1	2.77677e-08	0.46844	0.784704	1.01993	0.41366	0.947536	9.2523e-09	0.430821
1452067_PM_at	67111	67111	N-acylethanolamine acid amidase	Naaa	0.00129549	0.465822	0.0593152	1.52427	0.0907349	1.39432	0.0317374	0.644839
1424601_PM_at	100044170 /// 108138	100044170 /// 108138	DNA repair protein XRCC4-like /// X-ray repair complementing defective repair in	LOC100044170 /// Xrcc4	0.000721284	0.465279	0.836946	0.954483	0.552889	1.13006	0.00846378	0.589772
1423088_PM_at	50875	50875	tropomodulin 3	Tmod3	2.21609e-07	0.462179	0.106877	1.20757	0.405478	1.0892	1.95984e-06	0.537556
1451783_PM_a_at	16579	16579	kinesin-associated protein 3	Kifap3	0.000127771	0.461126	0.0920728	0.757617	0.382235	1.13028	0.00548005	0.6291
1428819_PM_at	13589	13589	microtubule-associated protein, RP/EB family, member 1	Mapre1	1.23697e-06	0.460921	0.210457	0.874379	0.338423	0.913308	2.70959e-07	0.406126
1426297_PM_at	21423	21423	transcription factor 3	Tcf3	3.28475e-06	0.459712	0.268642	0.888883	0.0132061	0.765843	0.00613369	0.73659
1450028_PM_a_at	71835	71835	LanC (bacterial lantibiotic synthetase component C)-like 2	Lancl2	9.32925e-06	0.459595	0.240705	0.859169	0.0631821	1.25449	0.000196486	0.576138
1419658_PM_at	667803	667803	RIKEN cDNA C920025E04 gene	C920025E04Rik	0.00112261	0.453948	0.0955511	0.588666	0.29149	0.743041	0.0105711	0.573486
1450241_PM_a_at	14017	14017	ecotropic viral integration site 2a	Evi2a	6.2732e-07	0.453129	0.811525	1.02168	0.251327	1.09976	0.00139899	0.719046
1453155_PM_at	71817	71817	transmembrane protein 50A	Tmem50a	4.56991e-11	0.453106	0.592452	1.03807	0.0339333	1.16892	6.80653e-09	0.608782
1446550_PM_at	14852	14852	G1 to S phase transition 1	Gspt1	0.000322706	0.451423	0.179054	0.780175	0.157343	1.26461	0.303017	0.846057
1438404_PM_at	108089	108089	ring finger protein 144A	Rnf144a	0.000459309	0.450181	0.0917936	0.646042	0.196899	0.743615	0.000138357	0.396478
1430051_PM_at	214639	214639	RIKEN cDNA 4930486L24 gene	4930486L24Rik	8.12304e-05	0.449589	0.0908973	0.755227	0.344737	1.1432	0.00335375	0.612081
1439059_PM_at	245622	245622	family with sequence similarity 199, X-linked	Fam199x	3.35913e-05	0.449198	0.243875	0.83272	0.580618	1.07896	0.000455634	0.555688
1449037_PM_at	12916	12916	cAMP responsive element modulator	Crem	0.000374612	0.448292	0.159307	0.460274	0.567919	1.344	0.00183055	0.522971
1422028_PM_a_at	23871	23871	E26 avian leukemia oncogene 1, 5' domain	Ets1	0.000200259	0.447697	0.214858	0.556207	0.82161	0.904629	0.0815715	0.753843
1451575_PM_a_at	56409	56409	nudix (nucleotide diphosphate linked moiety X)-type motif 3	Nudt3	6.01912e-09	0.446416	0.00165516	1.384	0.0607812	1.16268	9.1796e-08	0.537156
1426015_PM_s_at	65973	65973	aspartate-beta-hydroxylase	Asph	0.000302388	0.445907	0.758594	1.06553	0.108121	1.37341	0.0239277	0.665039
1435148_PM_at	11932	11932	ATPase, Na+/K+ transporting, beta 2 polypeptide	Atp1b2	1.7506e-05	0.44437	0.973525	1.02191	0.268596	2.09201	2.55159e-06	0.370264
1454846_PM_at	105372	105372	UTP15, U3 small nucleolar ribonucleoprotein, homolog (yeast)	Utp15	4.05525e-05	0.442564	0.260519	1.17903	0.491716	0.915461	9.97685e-05	0.479268
1434294_PM_at	245622	245622	family with sequence similarity 199, X-linked	Fam199x	9.82072e-05	0.441602	0.609226	0.917139	0.575894	1.08861	0.011978	0.661072
1451111_PM_at	234865	234865	nucleoporin 133	Nup133	0.000214385	0.441088	0.0590796	0.696377	0.0406887	0.70012	0.00135397	0.525108
1426004_PM_a_at	21817	21817	transglutaminase 2, C polypeptide	Tgm2	0.000797927	0.440119	0.147063	1.9966	0.0163309	3.34428	0.0423288	0.662354
1428510_PM_at	330814	330814	latrophilin 1	Lphn1	3.59598e-05	0.439121	0.368862	0.818643	0.934207	1.01692	2.27751e-05	0.420816
1424413_PM_at	70155	70155	opioid growth factor receptor-like 1	Ogfrl1	6.36007e-06	0.435902	0.15679	1.19227	0.796731	1.02769	5.16972e-05	0.51628
1439136_PM_at	---	---	---	---	0.00158841	0.435467	0.477958	0.837769	0.600818	1.12339	0.502183	0.87054
1451195_PM_a_at	72736	72736	thioredoxin-related transmembrane protein 1	Tmx1	1.63626e-05	0.434882	0.343603	0.880719	0.836835	0.976083	2.5185e-06	0.362803
1429763_PM_at	98417	98417	cornichon homolog 4 (Drosophila)	Cnih4	5.14452e-06	0.432061	0.961113	1.00572	0.743788	0.96629	8.81933e-06	0.452533
1438176_PM_x_at	67826	67826	synaptosomal-associated protein, 47	Snap47	0.000455325	0.431099	0.0673994	1.47364	0.00199319	1.99043	0.00421816	0.541028
1436124_PM_at	236899	236899	phosphate cytidylyltransferase 1, choline, beta isoform	Pcyt1b	0.000105838	0.430359	0.618579	0.849282	0.811844	0.928501	0.0100457	0.640939
1455481_PM_at	15931	15931	iduronate 2-sulfatase	Ids	4.99137e-07	0.429899	0.136912	1.1694	0.00858931	1.3217	2.40582e-06	0.486575
1452812_PM_at	330814	330814	latrophilin 1	Lphn1	0.000314055	0.428921	0.327741	0.786928	0.564885	0.881372	0.00160835	0.505868
1437143_PM_a_at	72736	72736	thioredoxin-related transmembrane protein 1	Tmx1	1.53255e-07	0.427096	0.294283	0.888891	0.0724093	0.823735	4.18607e-07	0.46269
1436816_PM_at	234865	234865	nucleoporin 133	Nup133	1.21087e-06	0.424809	0.00699568	0.704529	0.00437881	0.712665	5.67273e-06	0.481687
1436516_PM_at	68904	68904	abhydrolase domain containing 13	Abhd13	3.69782e-07	0.423722	0.0306437	1.24872	0.447746	1.06513	1.85624e-06	0.481739
1438556_PM_a_at	50875	50875	tropomodulin 3	Tmod3	1.38984e-07	0.423125	0.0992182	1.27805	0.362165	0.885569	1.74521e-05	0.59137
1426817_PM_at	17345	17345	antigen identified by monoclonal antibody Ki 67	Mki67	0.00153459	0.421689	0.000269967	0.297077	0.0707518	0.661552	0.0588047	0.647049
1427382_PM_a_at	20937	20937	suppressor of variegation 3-9 homolog 1 (Drosophila)	Suv39h1	0.00019754	0.41729	0.0412267	0.629822	0.0614276	0.687814	0.256355	0.825623
1426269_PM_at	20955	20955	vesicle-associated membrane protein 7	Vamp7	5.12289e-07	0.417247	0.248297	0.88558	0.257862	0.898969	2.63072e-06	0.476657
1444769_PM_at	21778	21778	Testis expressed gene 9	Tex9	0.000237852	0.416948	0.549771	0.893116	0.42917	1.14396	0.000496718	0.450425
1449606_PM_at	56743	56743	Linker for activation of T cells family, member 2	Lat2	4.92332e-06	0.416911	0.449382	1.10707	0.916535	0.987605	1.11471e-06	0.361036
1455368_PM_at	69035	69035	zinc finger, DHHC domain containing 3	Zdhhc3	1.65408e-05	0.4148	0.673087	1.06062	0.828255	0.973378	9.24594e-05	0.483964
1450699_PM_at	20341	20341	selenium binding protein 1	Selenbp1	2.25017e-06	0.410002	0.94937	0.984331	0.646774	0.895777	0.000116784	0.559779
1450992_PM_a_at	17268	17268	Meis homeobox 1	Meis1	0.000719372	0.404747	0.110477	1.4601	0.331918	1.21891	0.312253	0.813377
1419459_PM_a_at	67075	67075	magnesium transporter 1	Magt1	1.53694e-06	0.400925	0.463085	0.888132	0.0215206	0.680691	1.21925e-05	0.478692
1425785_PM_a_at	22165	22165	TXK tyrosine kinase	Txk	0.00119452	0.400519	0.43219	0.763018	0.524647	0.81835	0.00655286	0.493356
1445895_PM_at	---	---	---	---	5.79615e-06	0.391699	0.035693	0.395171	0.468628	0.751991	0.000538172	0.572726
1428624_PM_at	67075	67075	magnesium transporter 1	Magt1	1.14116e-06	0.39022	0.951489	0.992053	0.0884921	0.805781	7.38097e-05	0.547226
1434751_PM_at	15931	15931	iduronate 2-sulfatase	Ids	3.60532e-05	0.385316	0.616635	1.09996	0.0486201	1.44656	1.06492e-05	0.33648
1449966_PM_s_at	69008	69008	calcium binding protein 39-like	Cab39l	1.11697e-07	0.379318	0.0230166	0.788641	0.000807415	0.692484	6.8253e-07	0.444376
1423745_PM_at	67826	67826	synaptosomal-associated protein, 47	Snap47	0.000752116	0.377406	0.0837008	1.56737	0.00532579	2.07812	0.00160474	0.415595
1455442_PM_at	74338	74338	solute carrier family 6 (neurotransmitter transporter), member 19	Slc6a19	0.000348995	0.376507	0.283934	1.3181	0.498718	0.856987	0.704158	0.927943
1428140_PM_at	67041	67041	3-oxoacid CoA transferase 1	Oxct1	5.90534e-06	0.372577	0.200618	0.830382	0.276968	0.869637	0.00556863	0.657362
1418206_PM_at	64136	64136	stromal cell-derived factor 2-like 1	Sdf2l1	0.000321964	0.362231	0.0708442	0.643088	0.00403984	0.489461	0.000642569	0.394744
1448623_PM_at	71929	71929	transmembrane protein 123	Tmem123	4.70348e-07	0.358716	0.605882	1.07016	0.138273	1.20188	6.82511e-06	0.458214
1434432_PM_at	67338	67338	ring finger and FYVE like domain containing protein	Rffl	3.32505e-06	0.357465	0.0232691	0.653495	0.394811	1.13808	0.010316	0.690634
1423787_PM_at	234865	234865	nucleoporin 133	Nup133	1.21257e-05	0.35496	0.00729025	0.593735	0.0428549	0.722413	1.00065e-05	0.347419
1448462_PM_at	21665	21665	thymine DNA glycosylase	Tdg	3.07013e-05	0.353312	0.752668	0.942066	0.392395	0.862991	0.00258081	0.551242
1435715_PM_x_at	21665	21665	thymine DNA glycosylase	Tdg	1.98669e-05	0.349235	0.931061	0.985449	0.231495	0.828953	0.00145594	0.535868
1416790_PM_a_at	21665 /// 545124	21665 /// 545124	predicted gene 5806 /// thymine DNA glycosylase	Gm5806 /// Tdg	5.65814e-06	0.347348	0.728529	0.944385	0.235841	0.834545	0.0044016	0.62832
1417222_PM_a_at	71929	71929	transmembrane protein 123	Tmem123	2.45026e-05	0.341165	0.83339	1.04083	0.441377	1.14218	0.000519239	0.472472
1427119_PM_at	20731	20731	serine peptidase inhibitor, Kazal type 4	Spink4	6.48616e-05	0.340958	0.021941	1.6741	0.000114502	2.73852	0.000389582	0.419843
1429488_PM_at	68268	68268	zinc finger, DHHC domain containing 21	Zdhhc21	3.6609e-05	0.340858	0.824335	1.04206	0.295711	0.836976	0.0029461	0.54017
1435413_PM_x_at	68045	68045	RIKEN cDNA 2700060E02 gene	2700060E02Rik	2.73056e-08	0.339893	0.883374	0.986385	0.194875	1.11943	1.42381e-08	0.317168
1426367_PM_at	69008	69008	calcium binding protein 39-like	Cab39l	1.61156e-08	0.33695	0.777965	0.968029	0.295801	0.89324	3.83882e-07	0.449319
1418643_PM_at	66109	66109	tetraspanin 13	Tspan13	6.70887e-08	0.336576	0.951461	1.00644	0.00520142	1.37833	1.84159e-06	0.456323
1440837_PM_at	15002	15002	histocompatibility 2, O region beta locus	H2-Ob	0.000945974	0.331694	0.0858414	1.89517	0.00370604	3.08196	0.000835849	0.325591
1437450_PM_x_at	68045	68045	RIKEN cDNA 2700060E02 gene	2700060E02Rik	4.53736e-07	0.3243	0.546024	1.09022	0.19663	1.18729	1.25065e-07	0.278566
1448238_PM_at	68045	68045	RIKEN cDNA 2700060E02 gene	2700060E02Rik	1.10445e-08	0.316459	0.573751	1.05082	0.0654404	1.16936	4.28991e-09	0.284145
1424882_PM_a_at	70021	70021	5'-nucleotidase domain containing 2	Nt5dc2	0.00153644	0.311806	0.00117824	0.233361	0.000407552	0.222983	4.65258e-05	0.164954
1424602_PM_s_at	100044170 /// 108138	100044170 /// 108138	DNA repair protein XRCC4-like /// X-ray repair complementing defective repair in	LOC100044170 /// Xrcc4	1.10178e-05	0.293195	0.970751	0.990047	0.839787	0.950233	0.00121774	0.496568
1450969_PM_at	66904	66904	propionyl Coenzyme A carboxylase, beta polypeptide	Pccb	2.6727e-08	0.291432	0.0687178	0.817834	0.191807	0.883389	4.12359e-07	0.388713
1438763_PM_at	327954	327954	dynein, axonemal, heavy chain 2	Dnahc2	0.000449167	0.287178	0.441747	0.715037	0.279288	0.64221	0.0791454	0.612894
1433428_PM_x_at	21817	21817	transglutaminase 2, C polypeptide	Tgm2	0.000703491	0.279661	0.0181996	2.90904	0.000583221	5.30411	0.0279823	0.500071
1434678_PM_at	171170	171170	muscleblind-like 3 (Drosophila)	Mbnl3	0.000119382	0.277961	0.420523	0.813403	0.288462	0.781744	0.00485557	0.460437
1426169_PM_a_at	56743	56743	linker for activation of T cells family, member 2	Lat2	3.75068e-10	0.27765	0.5954	0.955424	0.163135	0.893455	6.26681e-10	0.294773
1455900_PM_x_at	21817	21817	transglutaminase 2, C polypeptide	Tgm2	0.00135018	0.27175	0.0261141	2.82718	0.000554429	5.76721	0.0355011	0.480346
1437277_PM_x_at	21817	21817	transglutaminase 2, C polypeptide	Tgm2	0.000480771	0.271265	0.046006	2.66032	0.00115912	5.74194	0.0213228	0.488738
1430313_PM_at	77739	77739	ADAMTS-like 1	Adamtsl1	1.06122e-05	0.265487	0.509109	1.36916	0.504995	1.35883	0.000686665	0.442929
1434252_PM_at	319880	319880	transmembrane and coiled coil domains 3	Tmcc3	8.97457e-05	0.258237	3.23887e-05	0.164168	0.49428	0.843677	0.120358	0.683743
1449031_PM_at	12705	12705	Cbp/p300-interacting transactivator with Glu/Asp-rich carboxy-terminal domain 1	Cited1	1.46385e-05	0.257768	0.585057	1.2624	0.668965	1.18974	0.000483395	0.405765
1457232_PM_at	213311	213311	F-box and leucine-rich repeat protein 21	Fbxl21	0.000658336	0.250601	0.132322	2.20073	0.0873176	2.32133	0.379638	0.763407
1417171_PM_at	16428	16428	IL2-inducible T-cell kinase	Itk	0.000649488	0.226034	0.0494329	0.270772	0.532236	0.699014	0.00574797	0.3392
1438940_PM_x_at	15312	15312	high mobility group nucleosomal binding domain 1	Hmgn1	7.82513e-05	0.217333	0.138866	0.272883	0.0479564	0.170409	0.000332501	0.277136
1422495_PM_a_at	15312	15312	high mobility group nucleosomal binding domain 1	Hmgn1	3.32837e-05	0.204445	0.14272	0.286032	0.0830906	0.227902	0.000129834	0.257074
1455897_PM_x_at	15312	15312	high mobility group nucleosomal binding domain 1	Hmgn1	3.8121e-06	0.151655	0.109533	0.216445	0.0550743	0.156231	3.38158e-05	0.224696
1420401_PM_a_at	56089	56089	receptor (calcitonin) activity modifying protein 3	Ramp3	0.000224517	0.14238	0.979377	0.980289	0.268222	2.29885	0.00136211	0.214083
