# Supplementary material for: Multiple Regulatory Roles of the Mouse Transmembrane Adaptor Protein NTAL in Gene Transcription and Mast Cell Physiology
Source: PLoS One. 2014 Aug 25;9(8):e105539. doi: 10.1371/journal.pone.0105539 (PMC4143283; doi:10.1371/journal.pone.0105539)
Supplement: Table S5 — Differentially expressed gene transcripts in all four groups of cells after Ag activation when compared to their noinactivated forms. The table represents a list of probe sets for the corresponding genes that were up- or down-regulated among all four groups of cells when the same Ag-activated (2 h) and nonactivated (0 h) cells were compared. Table shows probe sets that passed the filter of FDR <0.05 and 4 fold change (ratio). Probe sets are sorted in ratio descending order. Correspondig unadjusted p-values and ratios of these probe sets from comparison of activated WT cells vs nonactivated WT cell, activated NTAL KO cells vs nonactivated NTAL KO cells, activated NTAL KD cells vs nonactivated NTAL KD, and activated WT pLKO cells vs nonactivated WT pLKO cell are shown. (XLSX) [file pone.0105539.s005.xlsx]

## Sheet: S5_Activation
Table S5: Differentially expressed gene transcripts in all four groups of cells after Ag activation when compared to their nonactivated forms
Probeset ID	Entrez Gene	Entrez Gene	Gene Title	Gene Symbol	p-value	Ratio	p-value	Ratio	p-value	Ratio	p-value	Ratio
					WT vs WT	WT vs WT	KO vs KO	KO vs KO	KD vs KD	KD vs KD	pLKO vs pLKO	pLKO vs pLKO
					2 h vs 0 h	2 h vs 0 h	2 h vs 0 h	2 h vs 0 h	2 h vs 0 h	2 h vs 0 h	2 h vs 0 h	2 h vs 0 h
1438796_PM_at	18124	18124	nuclear receptor subfamily 4, group A, member 3	Nr4a3	2.45634e-09	186.929	1.69998e-07	49.4105	5.69123e-09	125.532	1.02257e-08	96.7077
1421688_PM_a_at	20290	20290	chemokine (C-C motif) ligand 1	Ccl1	3.90846e-11	157.387	2.25112e-10	128.916	9.89002e-11	103.815	6.06373e-11	128.71
1451191_PM_at	12904	12904	cellular retinoic acid binding protein II	Crabp2	1.51481e-10	131.516	1.82446e-10	235.218	9.94884e-11	159.646	7.47633e-11	182.892
1415922_PM_s_at	17357	17357	MARCKS-like 1	Marcksl1	0.000129288	59.3474	0.000272957	65.0835	0.000124683	60.3974	0.000181782	50.4304
1421228_PM_at	20306	20306	chemokine (C-C motif) ligand 7	Ccl7	3.83194e-06	56.9169	0.000146776	20.5608	2.62843e-06	66.8153	1.22686e-06	93.7905
1420344_PM_x_at	14941	14941	granzyme D	Gzmd	1.4971e-07	51.5669	1.66462e-07	86.6108	2.49188e-07	42.5608	5.72553e-08	75.8124
1437226_PM_x_at	17357	17357	MARCKS-like 1	Marcksl1	0.000409207	50.1766	0.000355562	91.678	0.000229122	67.2764	0.000267339	62.1667
1434458_PM_at	14313	14313	follistatin	Fst	1.96531e-07	45.1695	8.38206e-07	42.5931	6.45501e-08	69.8405	3.95567e-07	35.0502
1421365_PM_at	14313	14313	follistatin	Fst	6.54735e-07	41.9018	1.21388e-06	52.6836	1.29089e-07	80.1301	1.17246e-06	33.8895
1420343_PM_at	14941	14941	granzyme D	Gzmd	5.37015e-07	38.147	3.67153e-07	72.7319	8.06703e-07	32.9974	1.40989e-07	63.6891
1417262_PM_at	19225	19225	prostaglandin-endoperoxide synthase 2	Ptgs2	2.5192e-05	36.8675	0.000519517	20.0391	2.67988e-05	35.9768	3.29684e-05	33.172
1419561_PM_at	20302	20302	chemokine (C-C motif) ligand 3	Ccl3	9.49462e-08	30.8529	3.56332e-05	8.99206	1.37433e-08	62.0923	6.02787e-08	35.995
1450545_PM_a_at	21673	21673	deoxynucleotidyltransferase, terminal	Dntt	8.58765e-09	29.9464	1.1113e-07	20.9004	1.56365e-07	13.0951	6.34119e-08	16.5742
1439902_PM_at	12273	12273	complement component 5a receptor 1	C5ar1	1.12137e-05	29.7332	7.96846e-06	53.5501	6.59815e-06	36.1788	1.27726e-05	28.369
1420686_PM_at	12959	12959	crystallin, beta A4	Cryba4	7.99611e-10	29.6793	2.29829e-08	16.442	4.10342e-09	18.3238	2.32533e-09	21.4962
1453387_PM_at	78782	78782	RIKEN cDNA 4833432E10 gene	4833432E10Rik	6.42636e-10	28.2751	1.19719e-09	37.3593	3.06009e-10	35.9127	7.94723e-10	26.4796
1420802_PM_at	16163	16163	interleukin 13	Il13	5.42081e-07	27.8058	0.000225037	7.19091	8.19831e-08	54.7232	3.58077e-06	15.5803
1438511_PM_a_at	66214	66214	RIKEN cDNA 1190002H23 gene	1190002H23Rik	1.32325e-06	24.5468	5.72819e-05	12.2663	4.50248e-07	35.3594	4.22957e-06	17.1355
1455271_PM_at	620695	620695	predicted gene 13889	Gm13889	4.86371e-09	22.9193	1.18903e-07	13.1817	5.9913e-09	21.5612	1.0186e-08	18.5477
1437199_PM_at	240672	240672	dual specificity phosphatase 5	Dusp5	8.91171e-11	21.22	5.26613e-09	11.3909	1.4859e-09	10.4964	2.33981e-10	16.3366
1449903_PM_at	54698	54698	cytotoxic and regulatory T cell molecule	Crtam	2.27224e-07	21.178	3.01181e-07	27.7459	2.43606e-06	11.103	4.31969e-07	17.5576
1417995_PM_at	19260	19260	protein tyrosine phosphatase, non-receptor type 22 (lymphoid)	Ptpn22	1.88629e-10	21.0719	2.38498e-09	16.7305	8.52496e-10	14.1344	1.13877e-09	13.1692
1452492_PM_a_at	56857	56857	solute carrier family 37 (glycerol-3-phosphate transporter), member 2	Slc37a2	1.87874e-05	20.7271	1.02114e-05	46.3935	0.000162799	10.7111	2.70465e-05	18.4105
1451629_PM_at	77889	77889	limb-bud and heart	Lbh	6.22783e-10	20.5928	8.22163e-10	26.9892	5.8851e-10	20.9252	1.25699e-09	16.9932
1421588_PM_at	50930	50930	tumor necrosis factor (ligand) superfamily, member 14	Tnfsf14	2.02536e-07	19.8611	4.376e-07	24.9334	1.37327e-08	48.1589	5.62212e-08	29.5258
1427682_PM_a_at	13654	13654	early growth response 2	Egr2	0.000134762	19.3474	0.000145501	30.186	4.66074e-05	28.4718	0.000165799	17.9977
1450290_PM_at	58205	58205	programmed cell death 1 ligand 2	Pdcd1lg2	8.90353e-08	19.0779	4.89807e-06	9.08778	4.41335e-07	12.4333	6.51497e-08	20.8849
1418350_PM_at	15200	15200	heparin-binding EGF-like growth factor	Hbegf	4.43096e-07	19.0434	1.55056e-06	22.0001	4.34295e-08	40.2943	2.49855e-07	22.606
1422190_PM_at	12273	12273	complement component 5a receptor 1	C5ar1	4.76758e-07	18.9576	1.07151e-06	20.7706	2.82555e-07	22.163	5.67439e-07	18.0237
1444527_PM_at	---	---	---	---	5.14855e-09	18.5913	1.43921e-08	19.3806	2.20536e-08	12.7507	3.38457e-09	20.9181
1418932_PM_at	18030	18030	nuclear factor, interleukin 3, regulated	Nfil3	6.64141e-08	18.572	3.86036e-06	9.0895	2.79791e-07	12.6718	4.67266e-07	11.1767
1416129_PM_at	74155	74155	ERBB receptor feedback inhibitor 1	Errfi1	3.11269e-05	18.3931	0.000634361	9.71768	0.000402814	8.61426	0.000159338	11.1764
1435645_PM_at	67468	67468	monocyte to macrophage differentiation-associated	Mmd	4.43708e-09	18.1192	1.04348e-08	19.8993	3.47599e-08	10.826	7.55191e-09	15.7205
1422027_PM_a_at	23871	23871	E26 avian leukemia oncogene 1, 5' domain	Ets1	1.38222e-07	17.9542	1.36326e-05	8.46751	3.26412e-06	8.2037	1.70725e-06	9.47947
1443777_PM_at	---	---	---	---	1.0873e-09	17.9412	3.74764e-08	10.6549	8.05181e-09	10.9279	1.2764e-08	9.86512
1428034_PM_a_at	21942	21942	tumor necrosis factor receptor superfamily, member 9	Tnfrsf9	5.75158e-07	17.9389	2.91669e-06	15.466	1.80235e-07	25.4652	8.32249e-08	32.7942
1425288_PM_at	231004	231004	sterile alpha motif domain containing 11	Samd11	4.39107e-08	17.1883	4.95036e-06	7.74159	6.16386e-06	5.67567	2.51713e-07	11.026
1450298_PM_at	50930	50930	tumor necrosis factor (ligand) superfamily, member 14	Tnfsf14	3.36643e-07	16.9284	7.82901e-07	20.3453	3.09497e-08	35.4288	1.36049e-07	22.0198
1425155_PM_x_at	12977	12977	colony stimulating factor 1 (macrophage)	Csf1	1.26316e-09	16.1039	3.91549e-07	6.55403	1.47305e-08	9.06317	1.38317e-08	9.18404
1451596_PM_a_at	20698	20698	sphingosine kinase 1	Sphk1	9.69774e-06	15.9794	2.6077e-05	16.1847	3.95013e-06	21.0198	4.41068e-06	20.3029
1421227_PM_at	14941 /// 14942	14941 /// 14942	granzyme D /// granzyme E	Gzmd /// Gzme	3.09051e-07	15.963	1.85575e-07	25.9568	5.92787e-07	13.424	6.38357e-08	25.3061
1422028_PM_a_at	23871	23871	E26 avian leukemia oncogene 1, 5' domain	Ets1	1.05106e-09	15.9219	6.17434e-08	9.78953	3.21324e-08	7.41003	2.80969e-09	12.4772
1438160_PM_x_at	108115	108115	solute carrier organic anion transporter family, member 4a1	Slco4a1	6.03929e-08	15.7489	6.12608e-07	11.6591	5.20559e-08	16.3881	1.25525e-07	13.0399
1444084_PM_at	228413	228413	proline rich Gla (G-carboxyglutamic acid) 4 (transmembrane)	Prrg4	3.47344e-09	15.7357	6.53787e-08	11.1111	3.02848e-08	9.42861	3.97259e-09	15.1998
1429088_PM_at	77889	77889	limb-bud and heart	Lbh	4.94499e-09	15.4956	1.04799e-07	9.93443	8.84246e-09	13.3825	5.34054e-08	8.88526
1422871_PM_at	16515	16515	potassium inwardly-rectifying channel, subfamily J, member 12	Kcnj12	4.09472e-08	15.4903	4.23957e-07	11.465	2.20521e-07	10.2476	1.13396e-07	11.9801
1441657_PM_at	---	---	---	---	7.75862e-08	15.2343	1.37974e-06	10.4913	3.00442e-07	10.8727	4.36228e-07	9.97299
1419203_PM_at	24082	24082	predicted gene, Gm16516	Gm16516	5.91263e-09	15.21	9.75254e-07	6.38696	3.3002e-08	10.0848	4.67578e-09	16.1668
1436329_PM_at	13655	13655	early growth response 3	Egr3	4.40901e-05	15.1602	0.000470759	9.88301	7.3462e-05	13.0063	0.000129647	11.0345
1428834_PM_at	319520	319520	dual specificity phosphatase 4	Dusp4	5.32977e-07	14.9067	5.39981e-06	10.8713	2.94397e-06	9.70762	2.53501e-07	18.3175
1426037_PM_a_at	19734	19734	regulator of G-protein signaling 16	Rgs16	5.37094e-06	14.7659	7.76174e-06	18.6374	7.04193e-07	27.47	1.83099e-06	20.258
1436387_PM_at	26556 /// 320588	26556 /// 320588	RIKEN cDNA C330006P03 gene /// homer homolog 1 (Drosophila)	C330006P03Rik /// Homer1	1.5856e-08	14.475	6.86537e-07	8.46017	1.84373e-08	13.9332	4.5866e-08	11.179
1458802_PM_at	16656	16656	human immunodeficiency virus type I enhancer binding protein 3	Hivep3	4.33908e-05	14.0702	8.39921e-05	15.9738	1.52298e-05	19.4316	6.57267e-05	12.46
1431561_PM_a_at	71723	71723	DEAH (Asp-Glu-Ala-His) box polypeptide 34	Dhx34	6.85558e-09	13.8171	1.65868e-08	15.3408	9.16879e-08	7.75802	1.51484e-08	11.4221
1418003_PM_at	66214	66214	RIKEN cDNA 1190002H23 gene	1190002H23Rik	2.96834e-05	13.7405	0.000187298	10.6891	1.80314e-06	33.9102	7.85842e-06	20.592
1455803_PM_at	108115	108115	solute carrier organic anion transporter family, member 4a1	Slco4a1	8.11569e-08	13.6351	1.87644e-07	14.7628	5.80062e-08	14.8628	7.03412e-08	14.1408
1427683_PM_at	13654	13654	early growth response 2	Egr2	0.000339563	13.37	0.000113342	31.1336	5.96362e-05	24.2907	9.53414e-05	20.5395
1455000_PM_at	238377	238377	G protein-coupled receptor 68	Gpr68	5.57448e-09	12.9945	6.23717e-09	19.5961	1.22507e-08	10.8065	2.14622e-08	9.54787
1416271_PM_at	64058	64058	PERP, TP53 apoptosis effector	Perp	3.11515e-05	12.8211	0.000944255	6.95536	0.000137061	8.61185	0.000109259	9.1293
1459903_PM_at	20361	20361	sema domain, immunoglobulin domain (Ig), and GPI membrane anchor, (semaphorin) 7	Sema7a	1.9167e-09	12.7555	1.40468e-08	11.9579	2.86727e-10	20.9078	8.28438e-10	15.7045
1438658_PM_a_at	13610	13610	sphingosine-1-phosphate receptor 3	S1pr3	9.29179e-05	12.7441	3.39601e-05	24.2936	7.14195e-05	13.7857	3.44056e-06	38.2817
1458599_PM_at	---	---	---	---	9.01411e-10	12.6092	1.64989e-08	10.2141	9.95327e-09	7.55103	7.68456e-10	13.0984
1451382_PM_at	69065	69065	ChaC, cation transport regulator-like 1 (E. coli)	Chac1	2.64102e-09	12.5542	3.12194e-06	4.59182	7.53992e-10	17.2067	1.68341e-09	14.0037
1455034_PM_at	18227	18227	nuclear receptor subfamily 4, group A, member 2	Nr4a2	3.89278e-07	11.8554	0.000122655	4.95504	4.16575e-07	11.6609	7.66657e-06	6.2018
1425837_PM_a_at	12457	12457	CCR4 carbon catabolite repression 4-like (S. cerevisiae)	Ccrn4l	4.12451e-07	11.7226	2.61767e-06	10.8292	1.75916e-05	5.32051	3.81867e-06	7.13616
1447863_PM_s_at	18227	18227	nuclear receptor subfamily 4, group A, member 2	Nr4a2	7.74627e-08	11.6773	1.96602e-05	5.32817	3.39237e-07	8.39226	4.54446e-07	7.89807
1450971_PM_at	17873	17873	growth arrest and DNA-damage-inducible 45 beta	Gadd45b	9.57541e-06	11.5606	1.60671e-05	13.3133	2.9353e-05	8.7394	5.49343e-05	7.54545
1422562_PM_at	56437	56437	Ras-related associated with diabetes	Rrad	3.16781e-06	11.5201	3.05958e-05	9.31972	2.71802e-06	11.9765	9.96362e-06	8.73725
1416601_PM_a_at	54720	54720	regulator of calcineurin 1	Rcan1	5.46125e-06	11.4581	0.00177646	4.15453	5.66442e-05	6.62726	8.42961e-06	10.2754
1460469_PM_at	21942	21942	tumor necrosis factor receptor superfamily, member 9	Tnfrsf9	4.63495e-06	11.275	7.89244e-06	12.9535	1.92317e-07	28.1572	1.16548e-06	16.2934
1449773_PM_s_at	17873	17873	growth arrest and DNA-damage-inducible 45 beta	Gadd45b	1.41919e-07	11.1365	1.10876e-07	18.8672	3.28816e-07	9.20282	9.52836e-07	7.3621
1435627_PM_x_at	17357	17357	MARCKS-like 1	Marcksl1	6.64693e-08	11.0286	2.83881e-07	10.5676	1.22284e-07	9.60885	1.50972e-07	9.17675
1440510_PM_at	319707	319707	RIKEN cDNA C430002N11 gene	C430002N11Rik	7.28272e-07	10.9681	1.82708e-06	12.2825	5.67035e-07	11.6531	1.52045e-06	9.24237
1444010_PM_at	13684	13684	eukaryotic translation initiation factor 4E	Eif4e	2.26883e-07	10.8142	9.53794e-07	11.436	8.61847e-06	5.18329	1.63875e-07	11.6808
1424704_PM_at	12393	12393	runt related transcription factor 2	Runx2	4.42922e-05	10.6344	4.2377e-05	16.8965	0.0016249	4.51913	3.56413e-05	11.2715
1429566_PM_a_at	15258	15258	homeodomain interacting protein kinase 2	Hipk2	3.04563e-08	10.5466	7.44877e-08	11.2071	1.15507e-07	7.93566	1.80614e-07	7.26428
1444181_PM_at	317757	317757	GTPase, IMAP family member 5	Gimap5	3.28299e-09	10.374	2.18933e-08	8.88943	4.78539e-08	6.12887	1.14855e-08	7.98899
1450698_PM_at	13537	13537	dual specificity phosphatase 2	Dusp2	2.50008e-06	9.94256	0.000363039	4.35657	6.68997e-06	7.9533	1.65255e-06	10.9795
1450460_PM_at	11828	11828	aquaporin 3	Aqp3	1.60891e-06	9.93093	7.5273e-05	5.46684	4.39687e-05	5.02859	4.96596e-05	4.91919
1451680_PM_at	76650	76650	sulfiredoxin 1 homolog (S. cerevisiae)	Srxn1	1.46472e-09	9.91489	6.40619e-09	9.56234	1.24735e-08	6.51657	8.27375e-10	11.2452
1425351_PM_at	76650	76650	sulfiredoxin 1 homolog (S. cerevisiae)	Srxn1	6.22997e-09	9.72685	4.61471e-08	9.07894	3.69541e-08	6.82143	2.49597e-09	11.9381
1425154_PM_a_at	12977	12977	colony stimulating factor 1 (macrophage)	Csf1	9.96799e-09	9.48926	1.6114e-06	4.93071	6.73014e-08	6.51585	3.49501e-08	7.3619
1416200_PM_at	77125	77125	interleukin 33	Il33	0.000214081	9.47665	0.000128632	15.0852	0.000636622	7.09837	4.42662e-05	14.9253
1450171_PM_x_at	14942	14942	granzyme E	Gzme	4.80918e-06	9.44116	1.03436e-06	19.6558	8.91126e-06	8.19926	4.36478e-07	17.5359
1450871_PM_a_at	12035	12035	branched chain aminotransferase 1, cytosolic	Bcat1	0.000150382	9.34609	1.42692e-05	27.7164	2.47433e-05	15.5849	5.3626e-05	12.4204
1437232_PM_at	270757	270757	bactericidal/permeability-increasing protein-like 2	Bpil2	2.61226e-06	9.22122	1.60478e-05	8.13921	0.000130642	4.25741	7.84742e-06	7.25014
1422465_PM_a_at	18230	18230	nucleoredoxin	Nxn	4.5377e-06	9.219	1.29532e-06	16.8485	1.13042e-05	7.51871	1.8026e-06	11.5048
1455265_PM_a_at	19734	19734	regulator of G-protein signaling 16	Rgs16	5.05739e-05	9.14405	4.06503e-05	12.6276	2.58674e-06	20.9947	1.04889e-05	13.8696
1433962_PM_at	328162	328162	tRNA methyltransferase 61 homolog A (S. cerevisiae)	Trmt61a	4.34908e-08	9.10937	3.15212e-08	14.0859	5.84568e-08	8.56125	1.90201e-08	10.9294
1421079_PM_at	18124	18124	nuclear receptor subfamily 4, group A, member 3	Nr4a3	8.49612e-06	8.97658	0.000514856	4.69762	2.38801e-05	7.12318	5.6035e-06	9.90443
1420818_PM_at	20491	20491	src-like adaptor	Sla	4.00445e-07	8.96051	1.2875e-05	5.68682	8.29253e-06	4.99962	6.74268e-06	5.18051
1429969_PM_at	73903	73903	RIKEN cDNA 4833403J16 gene	4833403J16Rik	1.17396e-08	8.89429	8.66275e-08	7.51674	5.09081e-08	6.6811	1.83064e-08	8.12466
1442942_PM_at	22384	22384	eukaryotic translation initiation factor 4H	Eif4h	5.50318e-09	8.78632	2.17212e-08	8.43726	4.36748e-08	5.95349	2.11658e-08	6.76818
1425761_PM_a_at	18018	18018	nuclear factor of activated T-cells, cytoplasmic, calcineurin-dependent 1	Nfatc1	7.0182e-11	8.71185	8.1777e-09	5.149	1.41273e-09	5.14083	5.92326e-10	5.90481
1457268_PM_at	208266	208266	DOT1-like, histone H3 methyltransferase (S. cerevisiae)	Dot1l	2.03222e-09	8.7048	5.62837e-09	10.6306	7.02174e-10	10.9152	4.05673e-10	12.3736
1419816_PM_s_at	74155	74155	ERBB receptor feedback inhibitor 1	Errfi1	4.51635e-05	8.69764	7.42033e-05	9.83148	0.000142791	6.64377	3.47038e-05	9.27897
1416893_PM_at	66540	66540	family with sequence similarity 107, member B	Fam107b	1.08409e-10	8.60993	4.02436e-10	8.42368	5.6998e-10	6.32967	5.44962e-10	6.37883
1446167_PM_at	---	---	---	---	7.42911e-06	8.54536	0.000167294	5.46124	5.0032e-05	5.71306	2.66e-06	10.8862
1422272_PM_at	18689	18689	per-hexamer repeat gene 4	Phxr4	5.18145e-06	8.42304	0.000220738	4.78763	2.24076e-05	6.18675	3.40788e-06	9.26105
1417343_PM_at	59095	59095	FXYD domain-containing ion transport regulator 6	Fxyd6	1.45661e-05	8.40445	3.02292e-07	34.5037	1.69028e-05	8.12389	8.13787e-06	9.63413
1418074_PM_at	20448	20448	ST6 (alpha-N-acetyl-neuraminyl-2,3-beta-galactosyl-1,3)-N-acetylgalactosaminide	St6galnac4	2.49545e-06	8.33282	1.22514e-05	7.43733	4.37513e-06	7.39438	4.50729e-06	7.34877
1432509_PM_at	76000	76000	RIKEN cDNA 5033430I15 gene	5033430I15Rik	3.56259e-07	8.18218	5.98081e-07	9.75302	2.60385e-07	8.74034	4.86969e-07	7.67415
1426875_PM_s_at	76650	76650	sulfiredoxin 1 homolog (S. cerevisiae)	Srxn1	4.10452e-08	8.14291	1.95823e-07	7.66916	2.20301e-07	5.93887	1.98748e-08	9.46879
1417523_PM_at	56193	56193	pleckstrin	Plek	5.93314e-10	8.07495	7.47316e-10	9.83124	8.17434e-10	7.59297	3.16311e-10	9.15932
1435171_PM_at	100040353	100040353	RIKEN cDNA 2810416G20 gene	2810416G20Rik	2.52157e-07	8.01579	2.46243e-07	10.9571	4.31767e-06	4.77258	3.98379e-07	7.31245
1458634_PM_at	---	---	---	---	1.61435e-05	7.98767	0.000128038	6.29295	0.000187118	4.81784	0.000307564	4.39027
1436584_PM_at	24064	24064	sprouty homolog 2 (Drosophila)	Spry2	3.27091e-09	7.90202	6.16156e-09	10.4876	9.31679e-10	10.2319	5.75344e-09	7.09859
1459744_PM_at	12508	12508	CD53 antigen	Cd53	1.61829e-08	7.88964	1.03258e-07	6.90617	8.29249e-08	5.84489	3.91317e-08	6.67409
1444026_PM_at	330941	330941	expressed sequence AI593442	AI593442	1.10145e-06	7.87046	9.8981e-06	7.15325	8.58994e-06	5.30669	5.45515e-06	5.75871
1455812_PM_x_at	246154	246154	vasorin	Vasn	1.52451e-06	7.80576	2.08479e-05	5.86401	5.81714e-07	9.62025	2.95528e-06	6.82368
1454713_PM_s_at	15186	15186	histidine decarboxylase	Hdc	0.000152492	7.78852	0.00426682	4.36798	0.000184307	7.43726	0.00119827	4.84043
1429310_PM_at	71436	71436	fibronectin leucine rich transmembrane protein 3	Flrt3	0.000942693	7.66781	0.00660145	5.4759	4.88499e-05	18.6856	0.00377409	5.28857
1447084_PM_at	18018	18018	nuclear factor of activated T-cells, cytoplasmic, calcineurin-dependent 1	Nfatc1	3.64885e-07	7.57209	3.78782e-06	6.1277	4.7683e-07	7.1814	1.68784e-06	5.67678
1435415_PM_x_at	17357	17357	MARCKS-like 1	Marcksl1	1.94796e-05	7.37745	0.00012136	6.15318	9.53424e-05	5.32142	6.27066e-05	5.78031
1442434_PM_at	244418	244418	DNA segment, Chr 8, ERATO Doi 82, expressed	D8Ertd82e	3.8825e-08	7.36844	1.18018e-08	14.5706	1.80852e-07	5.58746	5.37942e-09	11.1423
1418483_PM_a_at	14594	14594	glycoprotein galactosyltransferase alpha 1, 3	Ggta1	4.33001e-05	7.34973	9.94523e-06	16.1961	0.000423365	4.57558	9.89846e-05	6.13896
1421298_PM_a_at	15257	15257	homeodomain interacting protein kinase 1	Hipk1	1.16573e-08	7.3256	4.55407e-07	4.9289	4.39527e-08	5.77842	7.65447e-08	5.27355
1441823_PM_at	328365	328365	zinc finger, MIZ-type containing 1	Zmiz1	2.03678e-06	7.24211	2.79032e-05	5.35548	4.10353e-05	4.2121	1.39985e-06	7.82168
1450977_PM_s_at	17988	17988	N-myc downstream regulated gene 1	Ndrg1	5.12886e-07	7.23893	1.87045e-05	4.59767	3.45217e-06	5.1133	1.70136e-06	5.78149
1431220_PM_at	100040353	100040353	RIKEN cDNA 2810416G20 gene	2810416G20Rik	1.23329e-06	7.1264	9.67147e-07	9.76323	7.47689e-06	5.10709	1.86862e-06	6.57128
1450750_PM_a_at	18227	18227	nuclear receptor subfamily 4, group A, member 2	Nr4a2	2.42804e-07	7.10531	2.22601e-05	4.36111	1.47962e-07	7.83257	4.6342e-07	6.29394
1426725_PM_s_at	23871	23871	E26 avian leukemia oncogene 1, 5' domain	Ets1	1.10729e-05	6.99525	4.05999e-05	7.57992	3.49293e-06	8.98826	9.15042e-06	7.28015
1426300_PM_at	11658	11658	activated leukocyte cell adhesion molecule	Alcam	0.00883593	6.92597	0.00215868	15.6096	0.00127396	13.6759	0.00367221	9.37917
1452163_PM_at	23871	23871	E26 avian leukemia oncogene 1, 5' domain	Ets1	2.94763e-05	6.9036	4.67983e-05	9.02811	5.65585e-06	10.0451	1.68175e-05	7.80204
1450229_PM_at	26896	26896	mediator complex subunit 14	Med14	4.90505e-08	6.80673	6.11602e-08	8.69792	5.66915e-07	4.5249	1.10663e-07	5.88683
1418075_PM_at	20448	20448	ST6 (alpha-N-acetyl-neuraminyl-2,3-beta-galactosyl-1,3)-N-acetylgalactosaminide	St6galnac4	3.39278e-07	6.70574	3.92596e-06	5.26611	9.18069e-07	5.60331	8.70838e-07	5.6549
1420413_PM_at	26570	26570	solute carrier family 7 (cationic amino acid transporter, y+ system), member 11	Slc7a11	5.75634e-07	6.63987	3.98888e-07	9.27578	9.90359e-08	9.49325	1.17291e-07	9.15113
1416613_PM_at	13078	13078	cytochrome P450, family 1, subfamily b, polypeptide 1	Cyp1b1	0.000690771	6.50927	0.00188736	6.98717	0.000206846	8.86174	0.000276001	8.21505
1441971_PM_at	---	---	---	---	2.83275e-07	6.48612	3.68959e-06	5.13312	2.53395e-06	4.48365	2.86104e-07	6.47427
1434091_PM_at	14073	14073	fatty acid amide hydrolase	Faah	3.17789e-05	6.42044	5.09546e-06	13.0985	5.98483e-05	5.65106	4.56046e-06	9.87424
1449187_PM_at	18590	18590	platelet derived growth factor, alpha	Pdgfa	7.10176e-07	6.39413	2.25584e-06	6.6677	3.16382e-07	7.46713	3.35243e-07	7.38205
1460204_PM_at	21682	21682	tec protein tyrosine kinase	Tec	3.42147e-09	6.36142	1.58856e-08	6.01068	1.30432e-08	5.10493	1.20285e-08	5.16967
1454002_PM_at	---	---	---	---	7.51713e-06	6.33549	6.58983e-05	5.12026	9.74452e-07	9.75823	1.16954e-05	5.82077
1426301_PM_at	11658	11658	activated leukocyte cell adhesion molecule	Alcam	0.00938847	6.3255	0.00174855	15.4492	0.00195955	10.7021	0.0052364	7.6745
1443267_PM_at	---	---	---	---	0.000153894	6.2461	1.20456e-05	16.5146	0.000318994	5.34437	0.000117862	6.62478
1450976_PM_at	17988	17988	N-myc downstream regulated gene 1	Ndrg1	4.51062e-08	6.21028	2.19022e-06	4.15711	5.81658e-07	4.14631	2.92314e-07	4.58393
1423413_PM_at	17988	17988	N-myc downstream regulated gene 1	Ndrg1	5.6734e-07	6.20778	1.47928e-05	4.33258	4.11319e-06	4.45042	1.79768e-06	5.08167
1419184_PM_a_at	14200	14200	four and a half LIM domains 2	Fhl2	3.61992e-06	6.06556	2.25757e-05	5.65677	5.11e-06	5.69248	1.09245e-06	7.66919
1427878_PM_at	66060	66060	RIKEN cDNA 0610010O12 gene	0610010O12Rik	8.65272e-07	6.02145	1.38759e-06	6.9973	1.69427e-06	5.35211	1.69172e-06	5.35349
1417401_PM_at	75646	75646	retinoic acid induced 14	Rai14	2.74576e-06	5.9943	1.17694e-06	8.86979	2.0598e-06	6.32403	3.52168e-07	9.0446
1439488_PM_at	208266	208266	DOT1-like, histone H3 methyltransferase (S. cerevisiae)	Dot1l	4.58842e-09	5.90785	1.1935e-08	6.45482	1.25823e-09	7.43288	9.2872e-10	7.87507
1437396_PM_at	208647	208647	cAMP responsive element binding protein 3-like 2	Creb3l2	1.18398e-09	5.87167	1.34141e-08	5.21222	3.64108e-09	4.91826	2.16051e-09	5.32867
1434887_PM_at	14299	14299	neuronal calcium sensor 1	Ncs1	6.37114e-05	5.85765	8.84713e-06	12.1223	5.75881e-05	5.9788	1.67586e-05	7.77142
1449151_PM_at	18557	18557	cyclin-dependent kinase 18	Cdk18	8.25882e-06	5.78465	4.17139e-05	5.18291	1.07039e-05	5.51506	2.02734e-06	7.62173
1451584_PM_at	171285	171285	hepatitis A virus cellular receptor 2	Havcr2	4.79075e-11	5.74864	1.45365e-09	4.52447	4.88429e-10	4.0964	1.67204e-10	4.7487
1420351_PM_at	22163	22163	tumor necrosis factor receptor superfamily, member 4	Tnfrsf4	1.6487e-07	5.74681	3.85006e-06	4.34514	9.82638e-07	4.3283	4.0932e-07	4.94812
1447085_PM_s_at	18018	18018	nuclear factor of activated T-cells, cytoplasmic, calcineurin-dependent 1	Nfatc1	2.58425e-07	5.53583	3.84026e-06	4.29607	6.92929e-07	4.72017	3.58417e-07	5.24319
1416157_PM_at	22330	22330	vinculin	Vcl	3.27678e-08	5.53081	8.19701e-08	5.98403	1.68968e-07	4.30281	5.77256e-08	5.05142
1448752_PM_at	12349	12349	carbonic anhydrase 2	Car2	3.44896e-09	5.51151	3.50414e-08	4.82259	2.97472e-09	5.645	2.22684e-08	4.1794
1444432_PM_at	320847	320847	RIKEN cDNA D330040H18 gene	D330040H18Rik	4.18894e-06	5.4751	3.01522e-05	4.93244	3.88679e-07	8.696	4.09772e-07	8.59839
1444096_PM_at	22763	22763	Zinc finger RNA binding protein	Zfr	3.16203e-07	5.42946	7.9394e-07	5.61878	2.13209e-06	4.04315	4.66793e-07	5.093
1418349_PM_at	15200	15200	heparin-binding EGF-like growth factor	Hbegf	0.000121292	5.28647	0.000110606	6.65219	9.26629e-07	16.646	3.49814e-05	6.81903
1455679_PM_at	109019	109019	oligonucleotide/oligosaccharide-binding fold containing 2A	Obfc2a	8.25987e-06	5.27833	1.24086e-05	5.93605	6.93765e-06	5.44417	2.62074e-05	4.34393
1429175_PM_at	68027	68027	transmembrane protein 178	Tmem178	0.00230199	5.25484	0.000299006	11.9052	3.11897e-05	17.1926	0.00503283	4.34891
1418773_PM_at	60527	60527	fatty acid desaturase 3	Fads3	0.000625847	5.22305	9.18322e-05	10.6078	0.000497934	5.48989	0.000328018	6.02264
1418711_PM_at	18590	18590	platelet derived growth factor, alpha	Pdgfa	1.25599e-07	5.1412	7.53759e-07	4.7965	1.22717e-07	5.16028	1.25174e-07	5.14398
1434794_PM_at	23912	23912	ras homolog gene family, member f	Rhof	2.246e-09	5.11409	5.76459e-09	5.31003	9.69804e-09	4.14359	4.9215e-09	4.55308
1450646_PM_at	13121	13121	cytochrome P450, family 51	Cyp51	9.74774e-06	5.06475	7.87661e-07	10.4892	3.22187e-07	9.95019	2.59747e-06	6.44085
1422533_PM_at	13121	13121	cytochrome P450, family 51	Cyp51	2.51467e-05	5.02961	3.16681e-06	9.4958	9.1371e-07	9.82265	5.18327e-06	6.77211
1452414_PM_s_at	108673	108673	coiled-coil domain containing 86	Ccdc86	3.32771e-06	5.02091	5.63586e-07	8.6689	7.57064e-06	4.39678	2.94757e-06	5.12398
1415903_PM_at	105727	105727	solute carrier family 38, member 1	Slc38a1	9.26861e-08	4.89754	8.15028e-08	6.65222	1.25204e-07	4.67846	8.0346e-09	7.44885
1449152_PM_at	12579	12579	cyclin-dependent kinase inhibitor 2B (p15, inhibits CDK4)	Cdkn2b	9.05181e-05	4.85708	0.000227208	5.15783	0.000165801	4.35587	2.14557e-05	6.41235
1435655_PM_at	269261	269261	ribosomal protein L12	Rpl12	2.13273e-05	4.75636	4.51853e-06	8.00147	2.38317e-06	7.13827	3.19441e-06	6.73372
1437270_PM_a_at	56708	56708	cardiotrophin-like cytokine factor 1	Clcf1	6.19844e-05	4.7049	5.76829e-07	17.0562	4.079e-06	8.00315	3.48762e-06	8.28026
1419534_PM_at	108078	108078	oxidized low density lipoprotein (lectin-like) receptor 1	Olr1	0.000622105	4.67322	9.15904e-05	9.3095	0.000167348	6.15413	0.00091597	4.32541
1424041_PM_s_at	50908	50908	complement component 1, s subcomponent	C1s	2.95792e-05	4.64983	2.73022e-05	5.66868	1.28456e-05	5.38148	7.99605e-06	5.87178
1439049_PM_at	69740	69740	DPH5 homolog (S. cerevisiae)	Dph5	3.58318e-08	4.5936	1.39741e-07	4.49989	8.22935e-08	4.08451	4.68778e-08	4.41844
1454197_PM_a_at	108673	108673	coiled-coil domain containing 86	Ccdc86	6.29105e-06	4.59219	2.45797e-06	6.54609	1.45894e-05	4.03043	1.67736e-06	5.73962
1431597_PM_a_at	78593	78593	nuclear receptor interacting protein 3	Nrip3	7.57735e-09	4.57802	5.22404e-08	4.61613	3.53292e-09	5.12911	2.66822e-09	5.35856
1455841_PM_s_at	101612	101612	glutamate-rich WD repeat containing 1	Grwd1	7.98447e-06	4.56262	2.46305e-06	6.80807	8.25538e-07	6.79831	4.67098e-06	4.98174
1424975_PM_at	233186	233186	sialic acid binding Ig-like lectin 5	Siglec5	0.00450876	4.55575	0.000162824	15.2096	6.41331e-05	14.2716	0.000776043	7.08603
1440273_PM_at	100504048	100504048	hypothetical protein LOC100504048	LOC100504048	1.03076e-06	4.49572	1.11036e-06	5.68878	8.78329e-07	4.60668	2.7612e-07	5.54936
1423703_PM_at	235036	235036	peter pan homolog (Drosophila)	Ppan	3.32762e-08	4.46501	3.07237e-08	5.49139	2.52075e-08	4.64881	1.45051e-08	5.05216
1456225_PM_x_at	228775	228775	tribbles homolog 3 (Drosophila)	Trib3	0.000585299	4.42881	0.00192465	4.1088	0.000553313	4.47743	0.000111999	6.20167
1416124_PM_at	12444	12444	cyclin D2	Ccnd2	2.45729e-06	4.4206	1.31349e-05	4.03054	3.57016e-06	4.17936	1.7551e-06	4.65655
1434465_PM_x_at	22359	22359	very low density lipoprotein receptor	Vldlr	0.00474064	4.39607	0.000485557	10.5962	0.00056037	7.47756	0.00054692	7.52522
1440344_PM_at	100217461	100217461	small nucleolar RNA, C/D box 89	Snord89	6.85162e-07	4.38034	8.01597e-08	7.68406	6.58804e-07	4.40582	4.85908e-08	6.78153
1446720_PM_at	---	---	---	---	2.30673e-06	4.35846	3.85027e-06	4.84303	1.32648e-07	7.07783	2.48074e-06	4.31106
1421969_PM_a_at	14073	14073	fatty acid amide hydrolase	Faah	1.62504e-05	4.31759	1.26923e-06	8.63762	2.12192e-05	4.1408	1.54316e-06	6.49437
1418712_PM_at	58804	58804	CDC42 effector protein (Rho GTPase binding) 5	Cdc42ep5	0.00013733	4.28747	9.86463e-05	5.43094	5.94494e-05	4.97487	3.23695e-05	5.5724
1424880_PM_at	211770	211770	tribbles homolog 1 (Drosophila)	Trib1	2.84187e-06	4.2854	1.49708e-06	5.69528	5.70177e-08	8.54171	6.43867e-07	5.42694
1434500_PM_at	117160	117160	tweety homolog 2 (Drosophila)	Ttyh2	7.65783e-05	0.248763	0.000142957	0.230975	3.76513e-06	0.145103	1.04528e-05	0.176591
1427121_PM_at	106052	106052	F-box protein 4	Fbxo4	3.59968e-07	0.248377	5.54228e-07	0.224935	4.05478e-08	0.178561	2.86905e-07	0.240667
1420064_PM_s_at	83553	83553	transketolase-like 1	Tktl1	0.00449484	0.243156	0.00123725	0.139359	9.38457e-05	0.0933624	5.43843e-05	0.0800918
1460623_PM_at	54353	54353	src family associated phosphoprotein 2	Skap2	1.40996e-05	0.242886	4.93356e-05	0.246038	3.66345e-06	0.195652	1.14577e-06	0.15927
1416992_PM_at	17305	17305	MFNG O-fucosylpeptide 3-beta-N-acetylglucosaminyltransferase	Mfng	6.60906e-07	0.241295	5.92192e-07	0.200477	3.12024e-07	0.216174	1.05483e-07	0.1821
1460674_PM_at	71904	71904	progestin and adipoQ receptor family member VII	Paqr7	2.23803e-06	0.2407	3.52343e-06	0.218787	6.06869e-07	0.196949	2.24792e-07	0.166539
1421963_PM_a_at	12531	12531	cell division cycle 25 homolog B (S. pombe)	Cdc25b	8.9366e-05	0.24038	5.69993e-06	0.11579	9.90851e-06	0.16219	6.42563e-05	0.227474
1442280_PM_at	51944	51944	DNA segment, Chr 2, ERATO Doi 750, expressed	D2Ertd750e	1.22272e-05	0.24018	3.57202e-05	0.242064	1.1694e-05	0.238546	2.40948e-06	0.184373
1419583_PM_at	12418	12418	chromobox homolog 4 (Drosophila Pc class)	Cbx4	1.09907e-06	0.237883	2.07861e-06	0.222034	4.39518e-07	0.207261	9.05475e-08	0.159237
1417245_PM_at	58245	58245	G protein-coupled receptor 180	Gpr180	3.56375e-08	0.23757	2.56567e-07	0.24629	3.85419e-08	0.240143	2.51569e-08	0.22626
1432011_PM_at	100503888	100503888	hypothetical protein LOC100503888	LOC100503888	1.47302e-06	0.234613	5.06021e-07	0.152048	6.84158e-08	0.140381	1.14668e-06	0.226045
1436395_PM_at	239319	239319	caspase recruitment domain family, member 6	Card6	0.000219106	0.2298	1.05946e-05	0.0960858	1.48221e-05	0.135428	7.67826e-06	0.117102
1424895_PM_at	76123	76123	G-protein signalling modulator 2 (AGS3-like, C. elegans)	Gpsm2	2.44575e-05	0.228211	3.55219e-06	0.131563	4.95715e-06	0.173361	1.85913e-05	0.218184
1436860_PM_at	66315	66315	SUMO1/sentrin specific peptidase 7	Senp7	3.21527e-07	0.226745	4.74457e-07	0.196024	1.10228e-07	0.192446	6.34279e-08	0.175768
1434301_PM_at	399603	399603	family with sequence similarity 84, member B	Fam84b	2.10958e-05	0.225178	2.35641e-05	0.177212	2.5625e-05	0.232369	2.41944e-05	0.230232
1437868_PM_at	212943	212943	family with sequence similarity 46, member A	Fam46a	9.02133e-07	0.22424	2.36698e-06	0.214656	1.16023e-06	0.232785	2.26188e-07	0.179951
1448552_PM_s_at	66950	66950	transmembrane protein 206	Tmem206	2.05525e-05	0.224176	4.72409e-06	0.139463	7.8993e-06	0.190715	7.75324e-06	0.190092
1427911_PM_at	72512	72512	transmembrane protein 173	Tmem173	3.63753e-07	0.222828	9.4957e-07	0.202832	2.34607e-07	0.208533	1.1304e-07	0.185703
1416536_PM_at	68114	68114	melanoma associated antigen (mutated) 1	Mum1	1.50382e-07	0.222384	3.13157e-07	0.205392	1.13471e-08	0.145498	3.70256e-09	0.117302
1424284_PM_at	99011	99011	protein-O-mannosyltransferase 1	Pomt1	8.72065e-07	0.221493	5.29934e-07	0.168714	7.28297e-07	0.215493	2.5149e-07	0.181686
1419515_PM_at	26382	26382	FYVE, RhoGEF and PH domain containing 2	Fgd2	6.78521e-07	0.220194	2.26549e-06	0.202522	4.9614e-07	0.209885	2.68386e-07	0.190331
1418174_PM_at	13170	13170	D site albumin promoter binding protein	Dbp	3.12543e-05	0.219793	6.02833e-05	0.206229	3.28026e-06	0.145572	1.6046e-05	0.195979
1453474_PM_at	67477	67477	abhydrolase domain containing 15	Abhd15	1.29758e-05	0.217538	4.7284e-05	0.213828	1.21833e-06	0.142203	1.2136e-05	0.215161
1430617_PM_at	70645	70645	Opa interacting protein 5	Oip5	0.000378939	0.216732	0.00141902	0.23827	0.0004282	0.22189	0.00031612	0.209238
1416958_PM_at	353187	353187	nuclear receptor subfamily 1, group D, member 2	Nr1d2	1.81378e-08	0.21641	1.38545e-07	0.244937	2.87734e-08	0.231183	1.19012e-08	0.203268
1423272_PM_at	18975	18975	polymerase (DNA directed), gamma	Polg	5.76365e-06	0.216273	1.83102e-05	0.209462	1.20207e-06	0.165475	1.20946e-06	0.16566
1424917_PM_a_at	52639	52639	WD repeat domain, phosphoinositide interacting 1	Wipi1	7.77746e-09	0.216019	2.2491e-08	0.19546	1.28688e-08	0.232032	6.68643e-09	0.211301
1427339_PM_at	230810	230810	solute carrier family 30 (zinc transporter), member 2	Slc30a2	1.06261e-06	0.213737	3.07158e-06	0.193304	5.38934e-07	0.191754	2.04128e-07	0.162398
1448620_PM_at	14131	14131	Fc receptor, IgG, low affinity III	Fcgr3	2.87478e-08	0.213375	1.00682e-07	0.197486	1.38336e-08	0.190821	1.29195e-08	0.18877
1418919_PM_at	72415	72415	shugoshin-like 1 (S. pombe)	Sgol1	6.38794e-05	0.213119	2.74355e-05	0.149533	1.40541e-05	0.160721	0.000147521	0.246059
1436725_PM_at	230098	230098	RIKEN cDNA E130306D19 gene	E130306D19Rik	9.95613e-07	0.21286	5.95925e-06	0.236868	2.70758e-06	0.247219	5.03972e-07	0.190876
1419402_PM_at	17427	17427	meiosis-specific nuclear structural protein 1	Mns1	1.62524e-07	0.21271	1.98139e-08	0.103621	3.85849e-08	0.168787	7.16e-08	0.187083
1435236_PM_at	245695	245695	transcription elongation factor A (SII) N-terminal and central domain containing	Tceanc	7.77045e-07	0.206986	4.84788e-06	0.232056	2.50324e-06	0.246839	1.37396e-06	0.225996
1424032_PM_at	74096	74096	hydrogen voltage-gated channel 1	Hvcn1	5.61996e-05	0.203417	0.000293838	0.212439	1.6643e-05	0.161647	1.24497e-05	0.152553
1450156_PM_a_at	15366	15366	hyaluronan mediated motility receptor (RHAMM)	Hmmr	1.46443e-05	0.202643	1.42996e-06	0.102812	1.25111e-05	0.197194	3.34007e-05	0.232557
1424097_PM_at	74559	74559	ELOVL family member 7, elongation of long chain fatty acids (yeast)	Elovl7	6.86417e-07	0.202625	6.60965e-06	0.228618	1.30683e-06	0.223951	8.54769e-07	0.209776
1418398_PM_a_at	27027	27027	tetraspanin 32	Tspan32	8.14395e-07	0.200694	1.48336e-07	0.117983	1.29902e-06	0.216058	8.08826e-08	0.133213
1416708_PM_a_at	52857	52857	GRAM domain containing 1A	Gramd1a	1.60709e-10	0.20032	1.76012e-09	0.209315	6.86613e-10	0.245447	2.85287e-10	0.217751
1418195_PM_at	171212	171212	UDP-N-acetyl-alpha-D-galactosamine:polypeptide N-acetylgalactosaminyltransferase	Galnt10	4.26769e-08	0.199338	5.24355e-07	0.243833	9.98009e-09	0.156793	1.1638e-08	0.161059
1429499_PM_at	67141	67141	F-box protein 5	Fbxo5	8.01472e-05	0.197368	0.000157183	0.187076	9.90528e-05	0.205298	0.000109139	0.208996
1423813_PM_at	110033	110033	kinesin family member 22	Kif22	1.76254e-05	0.197099	9.8459e-06	0.144717	1.51423e-05	0.191867	2.42661e-05	0.208386
1453748_PM_a_at	71819	71819	kinesin family member 23	Kif23	7.49022e-06	0.195239	4.58896e-06	0.13839	1.16501e-05	0.210428	5.46098e-06	0.184761
1417513_PM_at	14020	14020	ecotropic viral integration site 5	Evi5	0.000117291	0.195157	7.75125e-05	0.130647	1.4112e-05	0.125899	1.36348e-05	0.124935
1456478_PM_at	70974	70974	phosphoglucomutase 2-like 1	Pgm2l1	5.62176e-08	0.193196	9.81362e-08	0.155321	8.67481e-08	0.206693	7.84309e-09	0.137462
1417030_PM_at	66950	66950	transmembrane protein 206	Tmem206	4.99023e-07	0.190071	2.1934e-07	0.133548	1.5726e-07	0.155616	2.96291e-07	0.174075
1426044_PM_a_at	18761	18761	protein kinase C, theta	Prkcq	9.57832e-08	0.188632	2.44872e-07	0.16307	3.57609e-08	0.15972	6.96277e-08	0.179014
1423774_PM_a_at	233406	233406	protein regulator of cytokinesis 1	Prc1	4.13132e-06	0.18748	1.46803e-06	0.124766	2.6736e-06	0.173587	1.76796e-05	0.238146
1451128_PM_s_at	110033	110033	kinesin family member 22	Kif22	5.0611e-06	0.184859	2.74773e-06	0.133889	7.03068e-06	0.195745	7.74173e-06	0.199001
1417299_PM_at	18005	18005	NIMA (never in mitosis gene a)-related expressed kinase 2	Nek2	2.022e-06	0.183847	2.59817e-07	0.097751	6.43377e-06	0.22261	7.66823e-06	0.228825
1435772_PM_at	16565	16565	kinesin family member 21B	Kif21b	2.51195e-06	0.183815	9.75183e-06	0.191072	7.34635e-06	0.219825	2.30346e-06	0.181058
1425370_PM_a_at	13876	13876	avian erythroblastosis virus E-26 (v-ets) oncogene related	Erg	1.26744e-07	0.183016	1.07819e-06	0.204745	5.79161e-08	0.160075	1.31489e-07	0.18413
1417445_PM_at	67052	67052	NDC80 homolog, kinetochore complex component (S. cerevisiae)	Ndc80	1.20907e-05	0.1822	2.5666e-05	0.173026	1.25581e-05	0.183463	4.3563e-05	0.227747
1422430_PM_at	60530	60530	fidgetin-like 1	Fignl1	0.000179166	0.181079	9.72143e-05	0.12805	0.000168219	0.17874	0.000824787	0.244559
1430148_PM_at	19331	19331	RAB19, member RAS oncogene family	Rab19	2.65526e-08	0.179104	6.18553e-07	0.22003	9.07165e-09	0.148817	1.29639e-08	0.158574
1424098_PM_at	74559	74559	ELOVL family member 7, elongation of long chain fatty acids (yeast)	Elovl7	1.27498e-06	0.178163	1.42489e-05	0.211855	1.11269e-06	0.173959	8.93354e-07	0.167293
1448466_PM_at	67849	67849	cell division cycle associated 5	Cdca5	8.47765e-05	0.176961	0.00015122	0.163822	9.89383e-05	0.182498	0.000455845	0.243645
1424682_PM_at	68080	68080	GPN-loop GTPase 3	Gpn3	1.46925e-07	0.176016	9.52539e-08	0.131877	9.47631e-08	0.163178	6.26657e-08	0.151531
1427008_PM_at	207742	207742	ring finger protein 43	Rnf43	4.35338e-06	0.175159	6.46914e-05	0.233881	4.84467e-06	0.178571	1.42465e-06	0.141751
1437704_PM_at	72852	72852	metallo-beta-lactamase domain containing 2	Mblac2	1.90751e-08	0.174678	2.27252e-07	0.215408	3.61034e-08	0.193697	4.93857e-08	0.203365
1427707_PM_a_at	20460	20460	Scl/Tal1 interrupting locus	Stil	8.34101e-06	0.173094	1.8265e-05	0.164826	2.57968e-05	0.211652	1.2201e-05	0.185579
1434864_PM_at	233280	233280	non imprinted in Prader-Willi/Angelman syndrome 1 homolog (human)	Nipa1	2.52184e-06	0.171053	4.52867e-05	0.234714	1.90065e-05	0.240029	2.51136e-06	0.170924
1460230_PM_at	20965	20965	synapsin II	Syn2	0.000187404	0.170643	3.23376e-05	0.0887805	0.000241894	0.180124	4.23865e-05	0.12227
1438211_PM_s_at	13170	13170	D site albumin promoter binding protein	Dbp	2.09487e-07	0.169775	2.44813e-06	0.193669	3.10466e-08	0.118411	4.31847e-08	0.126559
1447621_PM_s_at	72512	72512	transmembrane protein 173	Tmem173	6.87791e-07	0.169704	2.36365e-06	0.162863	6.82122e-07	0.169455	2.01838e-07	0.135007
1435773_PM_at	75317	75317	RIKEN cDNA 4930547N16 gene	4930547N16Rik	4.34841e-06	0.169475	4.25983e-05	0.211825	1.02966e-05	0.197686	6.74473e-06	0.183532
1439787_PM_at	18439	18439	purinergic receptor P2X, ligand-gated ion channel, 7	P2rx7	7.99602e-07	0.168941	1.10619e-05	0.192835	2.82576e-06	0.209225	3.83446e-06	0.219635
1456091_PM_at	215474	215474	SEC22 vesicle trafficking protein homolog C (S. cerevisiae)	Sec22c	2.10012e-07	0.168244	8.52028e-06	0.248013	1.18684e-07	0.151902	3.13447e-07	0.180232
1418191_PM_at	24110	24110	ubiquitin specific peptidase 18	Usp18	0.000662041	0.168085	0.00393183	0.213294	0.000938622	0.182302	0.000536206	0.159926
1424292_PM_at	76131	76131	DEP domain containing 1a	Depdc1a	0.000101269	0.16788	1.06289e-05	0.0770051	7.67839e-05	0.158385	0.000224072	0.197275
1428392_PM_at	215653	215653	Ras association (RalGDS/AF-6) domain family member 2	Rassf2	7.76591e-07	0.165482	8.10677e-06	0.192092	8.10928e-07	0.166775	2.37593e-07	0.13225
1423440_PM_at	66140	66140	family with sequence similarity 33, member A	Fam33a	1.73677e-06	0.165158	1.16961e-05	0.191005	2.57207e-06	0.177285	4.91032e-06	0.198294
1437251_PM_at	108912	108912	cell division cycle associated 2	Cdca2	1.59646e-05	0.165078	0.000224768	0.225522	7.41833e-06	0.141567	0.000101688	0.231392
1449877_PM_s_at	100042970	100042970	kinesin family member C1	Kifc1	7.12911e-06	0.164289	8.61155e-06	0.138155	2.41847e-06	0.132538	8.07743e-06	0.168224
1448191_PM_at	18817	18817	polo-like kinase 1 (Drosophila)	Plk1	5.77543e-06	0.162354	9.31194e-06	0.144765	3.24709e-06	0.145119	1.46149e-05	0.192589
1450020_PM_at	13051	13051	chemokine (C-X3-C) receptor 1	Cx3cr1	1.97953e-05	0.160819	4.72669e-05	0.14854	1.23452e-06	0.0869231	1.95848e-05	0.160477
1455990_PM_at	71819	71819	kinesin family member 23	Kif23	1.44632e-07	0.16069	2.0873e-07	0.136109	6.431e-07	0.206373	3.2604e-07	0.184864
1438413_PM_at	66315	66315	SUMO1/sentrin specific peptidase 7	Senp7	2.40914e-06	0.160282	7.27158e-06	0.159825	5.04416e-06	0.183402	1.25809e-06	0.141424
1455737_PM_at	319468	319468	protein phosphatase 1H (PP2C domain containing)	Ppm1h	2.55935e-05	0.159899	0.000366054	0.209593	3.04338e-05	0.165546	2.01856e-05	0.152365
1422573_PM_at	11717	11717	adenosine monophosphate deaminase 3	Ampd3	4.77897e-06	0.158555	1.43348e-05	0.149392	1.31998e-06	0.122247	6.73276e-07	0.105517
1452841_PM_at	70974	70974	phosphoglucomutase 2-like 1	Pgm2l1	5.12988e-07	0.155148	1.05523e-06	0.139342	8.76794e-07	0.170978	4.58248e-08	0.0944815
1418499_PM_a_at	57442	57442	potassium voltage-gated channel, Isk-related subfamily, gene 3	Kcne3	1.46516e-06	0.152384	2.59409e-05	0.207551	2.0406e-06	0.162192	1.28256e-06	0.148543
1445687_PM_at	380732	380732	predicted gene 885	Gm885	2.53557e-08	0.150612	1.69462e-07	0.149397	2.08824e-07	0.213605	2.35787e-08	0.148637
1444769_PM_at	21778	21778	Testis expressed gene 9	Tex9	1.69518e-07	0.150261	1.51191e-07	0.117312	4.28178e-08	0.114656	6.24114e-08	0.123861
1427161_PM_at	108000	108000	centromere protein F	Cenpf	1.30338e-06	0.149875	3.19102e-07	0.0869755	9.39327e-07	0.140621	2.00576e-05	0.240346
1453226_PM_at	70218	70218	kinesin family member 18B	Kif18b	8.83126e-06	0.14945	1.64447e-05	0.13694	7.22604e-06	0.14348	1.84774e-05	0.172739
1419853_PM_a_at	18439	18439	purinergic receptor P2X, ligand-gated ion channel, 7	P2rx7	2.61307e-07	0.146775	3.64001e-06	0.167763	8.60444e-07	0.181836	3.6304e-07	0.156043
1422462_PM_at	67196	67196	ubiquitin-conjugating enzyme E2T (putative)	Ube2t	1.15604e-06	0.145363	2.71929e-06	0.138585	1.28508e-05	0.222732	1.59966e-05	0.230669
1437580_PM_s_at	18005	18005	NIMA (never in mitosis gene a)-related expressed kinase 2	Nek2	5.6075e-06	0.145284	2.8093e-06	0.0985532	3.06266e-05	0.200449	0.000100387	0.245497
1437449_PM_at	237926	237926	radical S-adenosyl methionine domain containing 1	Rsad1	0.000135496	0.142535	0.000127766	0.111464	6.96965e-05	0.121827	3.35605e-05	0.10166
1439510_PM_at	72415	72415	shugoshin-like 1 (S. pombe)	Sgol1	7.58421e-07	0.141561	4.37739e-06	0.160725	5.35525e-06	0.201687	2.32269e-06	0.17454
1415830_PM_at	26429	26429	origin recognition complex, subunit 5	Orc5	1.22034e-08	0.141278	9.71139e-07	0.234569	9.73253e-09	0.135399	1.48331e-08	0.146456
1458374_PM_at	217653	217653	expressed sequence C79407	C79407	1.50741e-05	0.140639	4.48988e-05	0.143015	4.48449e-06	0.107493	2.68348e-05	0.158495
1449171_PM_at	22137	22137	Ttk protein kinase	Ttk	1.25081e-05	0.140004	1.58282e-05	0.117287	4.55487e-06	0.112197	2.19294e-05	0.157217
1438774_PM_s_at	70974	70974	phosphoglucomutase 2-like 1	Pgm2l1	5.26612e-09	0.136721	9.22561e-09	0.111535	1.43742e-08	0.163796	3.23203e-09	0.124488
1452249_PM_at	106042	106042	prickle homolog 1 (Drosophila)	Prickle1	4.32759e-07	0.135941	2.51421e-06	0.144831	1.65176e-07	0.111475	6.29522e-08	0.0898624
1424511_PM_at	20878	20878	aurora kinase A	Aurka	1.01902e-05	0.132248	1.10421e-05	0.106185	9.11675e-06	0.129099	2.7777e-05	0.162875
1434911_PM_s_at	71085	71085	Rho GTPase activating protein 19	Arhgap19	3.27135e-08	0.131213	1.70468e-07	0.144373	6.61224e-08	0.149881	3.11875e-08	0.129995
1451516_PM_at	69159	69159	Ras homolog enriched in brain like 1	Rhebl1	9.23452e-07	0.131133	1.64479e-05	0.184078	8.22147e-07	0.128045	3.23383e-07	0.104848
1418219_PM_at	16168	16168	interleukin 15	Il15	0.000117896	0.130294	1.69265e-05	0.054607	1.28152e-05	0.0733015	6.40761e-06	0.0600376
1417404_PM_at	170439	170439	ELOVL family member 6, elongation of long chain fatty acids (yeast)	Elovl6	9.42333e-07	0.129831	5.37017e-05	0.207236	4.93165e-06	0.178447	7.6265e-07	0.124268
1449331_PM_a_at	19400	19400	receptor-associated protein of the synapse	Rapsn	9.84172e-07	0.126603	1.60703e-05	0.177593	3.66211e-07	0.102201	8.44142e-07	0.122602
1433862_PM_at	105988	105988	extra spindle poles-like 1 (S. cerevisiae)	Espl1	3.31259e-06	0.124794	1.37634e-05	0.134985	5.67217e-06	0.139756	4.26486e-05	0.205561
1436199_PM_at	74735	74735	tripartite motif-containing 14	Trim14	7.86197e-08	0.119564	2.83114e-07	0.123018	3.09112e-08	0.0979076	4.71449e-08	0.107378
1453107_PM_s_at	14235 /// 23980 /// 71149	14235 /// 23980 /// 71149	RIKEN cDNA 4933413G19 gene /// forkhead box M1 /// phosphatidylethanolamine bind	4933413G19Rik /// Foxm1 /// Pebp1	1.00941e-07	0.11938	1.06214e-06	0.152078	4.07456e-07	0.156658	2.45417e-06	0.212871
1437370_PM_at	68549	68549	shugoshin-like 2 (S. pombe)	Sgol2	2.23061e-06	0.118107	5.86805e-06	0.115248	8.61596e-07	0.095151	2.14059e-06	0.117046
1434767_PM_at	217653	217653	expressed sequence C79407	C79407	1.26789e-07	0.117358	1.95764e-07	0.0975846	4.07972e-08	0.0915464	2.49789e-07	0.134661
1452459_PM_at	12316	12316	asp (abnormal spindle)-like, microcephaly associated (Drosophila)	Aspm	7.66474e-06	0.111662	4.08819e-05	0.129267	2.96464e-05	0.150417	0.000106703	0.194422
1439087_PM_a_at	216505	216505	phosphoinositide-3-kinase interacting protein 1	Pik3ip1	1.66004e-08	0.109021	1.97093e-08	0.0762331	2.35542e-08	0.117252	3.34725e-09	0.0758423
1437780_PM_at	237211	237211	Fanconi anemia, complementation group B	Fancb	1.01926e-08	0.106954	1.11328e-07	0.13714	1.03266e-08	0.10725	1.21634e-08	0.111009
1425391_PM_a_at	79196	79196	oxysterol binding protein-like 5	Osbpl5	2.1983e-08	0.106406	1.39083e-07	0.118309	6.47716e-09	0.0807479	3.80356e-09	0.0709257
1433543_PM_at	68743	68743	anillin, actin binding protein	Anln	2.49858e-06	0.106345	2.72088e-06	0.0834302	4.75605e-06	0.122857	4.80171e-05	0.195354
1436186_PM_at	108961	108961	E2F transcription factor 8	E2f8	1.47541e-06	0.105252	3.53324e-06	0.100081	1.60089e-06	0.107226	2.89152e-06	0.122235
1437611_PM_x_at	73804	73804	kinesin family member 2C	Kif2c	7.70708e-07	0.101794	2.44011e-07	0.0570903	9.46647e-07	0.106656	5.61077e-06	0.154896
1436460_PM_at	210035	210035	transmembrane protein 194	Tmem194	2.01899e-09	0.0983482	1.1139e-08	0.10187	6.70348e-09	0.126023	2.38682e-09	0.10197
1423851_PM_a_at	219134	219134	shisa homolog 2 (Xenopus laevis)	Shisa2	1.47872e-07	0.0935772	1.1596e-06	0.11539	1.1234e-07	0.0877515	2.31363e-07	0.103581
1451332_PM_at	225207	225207	zinc finger protein 521	Zfp521	1.746e-09	0.0925322	5.39934e-09	0.0858886	6.55665e-09	0.122291	1.32412e-09	0.0869262
1423852_PM_at	219134	219134	shisa homolog 2 (Xenopus laevis)	Shisa2	3.51356e-07	0.092333	2.33706e-06	0.110622	2.241e-07	0.0828904	5.09465e-07	0.100639
1422814_PM_at	12316	12316	asp (abnormal spindle)-like, microcephaly associated (Drosophila)	Aspm	1.59409e-07	0.0902915	2.2124e-07	0.0732077	2.47358e-07	0.0999204	2.72509e-06	0.163584
1437187_PM_at	52679	52679	E2F transcription factor 7	E2f7	3.6304e-08	0.0899536	1.00004e-06	0.136357	2.33978e-07	0.133979	2.68613e-07	0.137659
1428332_PM_at	216505	216505	phosphoinositide-3-kinase interacting protein 1	Pik3ip1	3.94699e-09	0.0876102	3.36646e-08	0.0965569	5.88378e-09	0.0958653	5.89149e-10	0.0544752
1428304_PM_at	71988	71988	establishment of cohesion 1 homolog 2 (S. cerevisiae)	Esco2	1.03377e-08	0.0802662	1.92063e-07	0.113846	9.46339e-08	0.130051	4.42203e-08	0.111313
1456111_PM_at	244853	244853	family with sequence similarity 55, member D	Fam55d	5.79289e-06	0.0770204	2.21979e-06	0.036114	1.21623e-05	0.0934879	4.68547e-07	0.0364574
1440244_PM_at	13876	13876	avian erythroblastosis virus E-26 (v-ets) oncogene related	Erg	2.63267e-09	0.0769561	3.37935e-09	0.0514994	1.27044e-08	0.109698	1.51386e-09	0.0671233
1429700_PM_at	73176	73176	RIKEN cDNA 3110040M04 gene	3110040M04Rik	3.41845e-05	0.0693961	9.63927e-06	0.0283425	5.36261e-05	0.0791478	2.90432e-06	0.0310959
1417707_PM_at	100637	100637	NEDD4 binding protein 2-like 1	N4bp2l1	6.26683e-08	0.0650013	7.64296e-07	0.0902351	1.69566e-07	0.0836254	8.78895e-09	0.0369497
1434789_PM_at	218581	218581	DEP domain containing 1B	Depdc1b	1.32565e-08	0.0636186	1.30901e-07	0.0776146	2.12247e-08	0.0717911	5.12545e-08	0.0888857
1452073_PM_at	109212	109212	family with sequence similarity 64, member A	Fam64a	2.84405e-07	0.0486312	5.94645e-07	0.0431898	3.68232e-07	0.0524769	4.61268e-07	0.0560041
